# Supplementary material for: Search for topological defect dark matter with a global network of optical magnetometers
Source: Nat Phys. 2021 Dec 7;17(12):1396–401. doi: 10.1038/s41567-021-01393-y (PMC8654677; doi:10.1038/s41567-021-01393-y)
Supplement: Supplementary file 2 — Positive event data (Fig. 2). [file 41567_2021_1393_MOESM2_ESM.csv]

M/U ratio	Bkg (338688000s)	Search (2016000s)
5.0	6386	38
5.1	5065	30
5.2	4220	21
5.3	3591	17
5.4	3089	15
5.5	2739	15
5.6	2457	13
5.7	2208	10
5.8	1966	7
5.9	1751	7
6.0	1572	5
6.1	1430	5
6.2	1312	5
6.3	1212	4
6.4	1113	4
6.5	1017	4
6.6	926	4
6.7	862	3
6.8	800	3
6.9	742	3
7.0	699	3
7.1	660	3
7.2	633	3
7.3	599	3
7.4	573	3
7.5	550	3
7.6	520	3
7.7	491	3
7.8	475	3
7.9	454	2
8.0	425	2
8.1	409	2
8.2	379	2
8.3	364	2
8.4	353	2
8.5	342	2
8.6	319	2
8.7	297	2
8.8	288	2
8.9	276	2
9.0	263	2
9.1	252	2
9.2	248	2
9.3	234	1
9.4	224	1
9.5	216	1
9.6	207	1
9.7	202	1
9.8	195	1
9.9	182	1
10.0	173	1
10.1	163	1
10.2	156	1
10.3	150	1
10.4	143	1
10.5	138	1
10.6	133	1
10.7	124	1
10.8	119	1
10.9	114	1
11.0	111	1
11.1	106	1
11.2	103	1
11.3	97	1
11.4	94	1
11.5	93	1
11.6	92	1
11.7	87	1
11.8	83	1
11.9	81	1
12.0	80	1
12.1	74	1
12.2	72	1
12.3	72	1
12.4	71	1
12.5	71	1
12.6	68	1
12.7	66	0
12.8	62	0
12.9	60	0
13.0	56	0
13.1	51	0
13.2	51	0
13.3	50	0
13.4	49	0
14.0	49	0
14.1	48	0
14.2	48	0
14.3	46	0
14.6	46	0
14.7	45	0
14.8	45	0
14.9	44	0
15.2	44	0
15.3	43	0
15.4	42	0
15.5	42	0
15.6	41	0
15.7	41	0
15.8	40	0
16.1	40	0
16.2	39	0
16.3	39	0
16.4	38	0
16.5	38	0
16.6	36	0
16.7	36	0
16.8	35	0
17.4	35	0
17.5	34	0
17.6	33	0
17.8	33	0
17.9	31	0
18.7	31	0
18.8	29	0
18.9	29	0
19.0	27	0
19.4	27	0
19.5	26	0
19.6	25	0
19.8	25	0
19.9	24	0
20.0	23	0
20.4	23	0
20.5	22	0
21.1	22	0
21.2	21	0
21.3	20	0
21.6	20	0
21.7	18	0
21.8	17	0
22.2	17	0
22.3	16	0
22.6	16	0
22.7	15	0
22.8	14	0
23.9	14	0
24.0	13	0
24.6	13	0
24.7	12	0
25.3	12	0
25.4	11	0
25.9	11	0
26.0	10	0
31.3	10	0
31.4	9	0
37.6	9	0
37.7	8	0
38.5	8	0
38.6	7	0
39.5	7	0
39.6	6	0
40.4	6	0
40.5	5	0
61.8	5	0
61.9	4	0
214.6	4	0
214.7	3	0
285.9	3	0
286.0	2	0
1126.6	2	0
1126.7	1	0
1917.7	1	0
1917.8	0	0
1927.7	0	0
