# Supplementary material for: Search for topological defect dark matter with a global network of optical magnetometers
Source: Nat Phys. 2021 Dec 7;17(12):1396–401. doi: 10.1038/s41567-021-01393-y (PMC8654677; doi:10.1038/s41567-021-01393-y)
Supplement: Supplementary file 4 — Bounds on ALP parameter space (Fig. 4). [file 41567_2021_1393_MOESM4_ESM.zip]

Archive with 3 entries (3 files):
- readme.md.txt
- run2fSB2Bounds.csv
- run2fSB2Bounds_all.csv
