# Supplementary material for: Search for topological defect dark matter with a global network of optical magnetometers
Source: Nat Phys. 2021 Dec 7;17(12):1396–401. doi: 10.1038/s41567-021-01393-y (PMC8654677; doi:10.1038/s41567-021-01393-y)
Supplement: Supplementary file 4 — Bounds on ALP parameter space (Fig. 4). [file 41567_2021_1393_MOESM4_ESM.zip › readme.md.txt]

## Parameter space bounds
Sample bounds on axion parameter space are provided in
    `run2fSB2Bound.csv`
with many bounds in
    `run2fSB2Bound_all.csv`
These data correspond to Fig. 4 in the main text part b) and a) respectively.

This is a comma-delimited text file (with headers) in several columns.

These bounds assume that the axion couples to proton (nucleon) spins and that domain walls form Lorentzian-shaped signal patterns in magnetometers. A magnitude-to-uncertainty ratio thresold of 12.6 was used. 

The first column is the mass in eV/c^2.

Subsequent columns contain upper bounds on the upper bouds on f_{SB}^2 (i.e., the square of the symmetry-breaking scale) in GeV^2 for different ratios xi=f_{SB}/f_{int}, where f_{int} is the coupling strength.
