# Supplementary material for: Search for topological defect dark matter with a global network of optical magnetometers
Source: Nat Phys. 2021 Dec 7;17(12):1396–401. doi: 10.1038/s41567-021-01393-y (PMC8654677; doi:10.1038/s41567-021-01393-y)
Supplement: Supplementary file 4 — Bounds on ALP parameter space (Fig. 4). [file 41567_2021_1393_MOESM4_ESM.zip › run2fSB2Bounds.csv]

mass	xi=0.004	xi=0.1	xi=1	xi=10
5.887226716926248e-11	7765.70538597017	8341.250363899058	8341.250363899058	8341.250363899058
5.8197691199402415e-11	7855.718548596149	8437.934732954072	8437.934732954072	8437.934732954072
5.753084472189916e-11	7946.775063891747	8535.739781381093	8535.739781381093	8535.739781381093
5.687163916992738e-11	8038.887025474848	8634.67849910049	8634.67849910049	8634.67849910049
5.62199869914868e-11	8132.066667141818	8734.764026600255	8734.764026600255	8734.764026600255
5.557580163777406e-11	8226.326364492323	8836.00965668125	8836.00965668125	8836.00965668125
5.493899755168774e-11	8321.678636573004	8938.428836222685	8938.428836222685	8938.428836222685
5.4309490156465175e-11	8418.136147540168	9042.035167968057	9042.035167968057	9042.035167968057
5.3687195844449436e-11	8515.711708341783	9146.842412331791	9146.842412331791	9146.842412331791
5.307203196598502e-11	8614.418278418954	9252.864489226815	9252.864489226815	9252.864489226815
5.2463916818440814e-11	8714.268967427117	9360.11547991333	9360.11547991333	9360.11547991333
5.186276963535874e-11	8815.277036977202	9468.609628869011	9468.609628869011	9468.609628869011
5.1268510575726883e-11	8917.455902396954	9578.361345680869	9578.361345680869	9578.361345680869
5.068106071337542e-11	9020.81913451269	9689.385206959048	9689.385206959048	9689.385206959048
5.010034202649408e-11	9125.380461451698	9801.695958272825	9801.695958272825	9801.695958272825
4.9526277387269715e-11	9231.153770465527	9915.308516109024	9915.308516109024	9915.308516109024
4.895879055164265e-11	9338.153109774421	10030.237969853139	10030.237969853139	10030.237969853139
4.839780614918034e-11	9446.392690433122	10146.499583793424	10146.499583793424	10146.499583793424
4.7843249673067114e-11	9555.886888218298	10264.108799148216	10264.108799148216	10264.108799148216
4.729504747020857e-11	9666.65024553786	10383.081236116741	10383.081236116741	10383.081236116741
4.67531267314494e-11	9778.697473362401	10503.432695953712	10503.432695953712	10503.432695953712
4.62174154819033e-11	9892.043453179023	10625.179163067953	10625.179163067953	10625.179163067953
4.56878425713936e-11	10006.703238967824	10748.336807145373	10748.336807145373	10748.336807145373
4.516433766500361e-11	10122.69205920126	10872.921985296513	10872.921985296513	10872.921985296513
4.464683123373499e-11	10240.025318866734	10998.951244229032	10998.951244229032	10998.951244229032
4.4135254545273436e-11	10358.718601512575	11126.441322445324	11126.441322445324	11126.441322445324
4.362953965485993e-11	10478.78767131778	11255.409152465643	11255.409152465643	11255.409152465643
4.312961939626674e-11	10600.248475185708	11385.871863076993	11385.871863076993	11385.871863076993
4.263542737287678e-11	10723.117144862066	11517.846781608065	11517.846781608065	11517.846781608065
4.214689794886519e-11	10847.409999077432	11651.351436230558	11651.351436230558	11651.351436230558
4.1663966240481906e-11	10973.143545714633	11786.403558287187	11786.403558287187	11786.403558287187
4.118656810743423e-11	11100.334484001205	11923.02108464664	11923.02108464664	11923.02108464664
4.071464014436801e-11	11228.99970672731	12061.222160085868	12061.222160085868	12061.222160085868
4.0248119672446556e-11	11359.156302489338	12201.025139699965	12201.025139699965	12201.025139699965
3.978694473102592e-11	11490.821557959516	12342.448591339997	12342.448591339997	12342.448591339997
3.93310540694257e-11	11624.012960181824	12485.511298079065	12485.511298079065	12485.511298079065
3.888038713879399e-11	11758.748198894544	12630.232260706995	12630.232260706995	12630.232260706995
3.843488408406569e-11	11894.06777281281	12776.630700253885	12776.630700253885	12776.630700253885
3.799448573601287e-11	12031.93324716532	12924.726060542956	12924.726060542956	12924.726060542956
3.75591336033862e-11	12171.396735702841	13074.538010772969	13074.538010772969	13074.538010772969
3.712876986514655e-11	12312.476761187127	13226.086448130563	13226.086448130563	13226.086448130563
3.6703337362785416e-11	12455.192061079342	13379.39150043292	13379.39150043292	13379.39150043292
3.628277959273356e-11	12599.561590028667	13534.47352880099	13534.47352880099	13534.47352880099
3.5867040698856444e-11	12745.604522389745	13691.353130363777	13691.353130363777	13691.353130363777
3.545606546503576e-11	12893.340254769317	13850.051140993906	13850.051140993906	13850.051140993906
3.504979930783592e-11	13042.78840860237	14010.588638074949	14010.588638074949	14010.588638074949
3.4648188269254617e-11	13193.968832758143	14172.986943300786	14172.986943300786	14172.986943300786
3.4251179009556366e-11	13346.901606176356	14337.26762550746	14337.26762550746	14337.26762550746
3.385871880018829e-11	13501.607040533958	14503.452503537797	14503.452503537797	14503.452503537797
3.3470755516776956e-11	13658.10568294284	14671.56364913929	14671.56364913929	14671.56364913929
3.308723763220554e-11	13816.418318678756	14841.623389895525	14841.623389895525	14841.623389895525
3.270811420977025e-11	13976.565973941939	15013.654312191622	15013.654312191622	15013.654312191622
3.2333334896415234e-11	14138.569918649659	15187.679264214019	15187.679264214019	15187.679264214019
3.196284991604493e-11	14302.45166926119	15363.721358985054	15363.721358985054	15363.721358985054
3.1596610062913116e-11	14468.2329916355	15541.8039774327	15541.8039774327	15541.8039774327
3.123456669508766e-11	14635.935903922062	15721.950771495887	15721.950771495887	15721.950771495887
3.087667172799018e-11	14805.5826794852	15904.18566726582	15904.18566726582	15904.18566726582
3.052287762800969e-11	14977.195849862306	16088.532868163727	16088.532868163727	16088.532868163727
3.0173137406189514e-11	15150.798207756336	16275.016858155384	16275.016858155384	16275.016858155384
2.9827404611986406e-11	15326.412810063035	16463.662405002982	16463.662405002982	16463.662405002982
2.9485633327101276e-11	15504.06298093322	16654.49456355462	16654.49456355462	16654.49456355462
2.9147778159380606e-11	15683.77231487054	16847.538679071942	16847.538679071942	16847.538679071942
2.8813794236787657e-11	15865.564679865201	17042.820390596382	17042.820390596382	17042.820390596382
2.8483637201442885e-11	16049.464220563945	17240.365634354355	17240.365634354355	17240.365634354355
2.8157263203732507e-11	16235.495361476844	17440.200647202015	17440.200647202015	17440.200647202015
2.78346288964847e-11	16423.682810221188	17642.35197010984	17642.35197010984	17642.35197010984
2.7515691429212426e-11	16614.051560803047	17846.84645168769	17846.84645168769	17846.84645168769
2.7200408442422304e-11	16806.626896936807	18053.711251750658	18053.711251750658	18053.711251750658
2.6888738061988633e-11	17001.434395403237	18262.973844926317	18262.973844926317	18262.973844926317
2.6580638893591913e-11	17198.499929446436	18474.66202430373	18474.66202430373	18474.66202430373
2.6276070017221094e-11	17397.84967221018	18688.803905124758	18688.803905124758	18688.803905124758
2.5974990981738793e-11	17593.287456759717	18905.42792851821	18905.42792851821	18905.42792851821
2.5677361799508808e-11	17797.213226057112	19124.56286527719	19124.56286527719	19124.56286527719
2.538314294108518e-11	18003.502721831766	19346.2378196803	19346.2378196803	19346.2378196803
2.509229532996211e-11	18212.183342302542	19570.482233357114	19570.482233357114	19570.482233357114
2.480478033738404e-11	18423.282803264137	19797.325889198426	19797.325889198426	19797.325889198426
2.452055977721522e-11	18636.82914176812	20026.79891531185	20026.79891531185	20026.79891531185
2.4239595900867975e-11	18852.850719846698	20258.931789023303	20258.931789023303	20258.931789023303
2.396185139228922e-11	19071.37622827955	20493.755340924785	20493.755340924785	20493.755340924785
2.3687289363004305e-11	19292.434690404418	20731.300758969155	20731.300758969155	20731.300758969155
2.341587334721772e-11	19516.055465971804	20971.599592612336	20971.599592612336	20971.599592612336
2.3147567296969882e-11	19742.268255044375	21214.683757003535	21214.683757003535	21214.683757003535
2.288233557734949e-11	19971.103101941546	21460.585537224022	21460.585537224022	21460.585537224022
2.2620142961760652e-11	20202.590399229823	21709.33759257508	21709.33759257508	21709.33759257508
2.2360954627244295e-11	20436.760891759368	21960.972960915627	21960.972960915627	21960.972960915627
2.21047361498532e-11	20673.645680747322	22215.525063050092	22215.525063050092	22215.525063050092
2.1851453500079978e-11	20913.27622790856	22473.027707167206	22473.027707167206	22473.027707167206
2.1601073038337467e-11	21140.799164033262	22733.515093330214	22733.515093330214	22733.515093330214
2.1353561510490912e-11	21385.844539645022	22997.021818019137	22997.021818019137	22997.021818019137
2.1108886043441353e-11	21633.73026370542	23263.582878725654	23263.582878725654	23263.582878725654
2.0867014140759567e-11	21884.48925901209	23533.233678601326	23533.233678601326	23533.233678601326
2.0627913678370107e-11	22138.154829974497	23806.010031159603	23806.010031159603	23806.010031159603
2.0391552900284742e-11	22394.76066703725	24081.948165032394	24081.948165032394	24081.948165032394
2.0157900414384827e-11	22654.340851154688	24361.084728781734	24361.084728781734	24361.084728781734
1.992692518825194e-11	22916.92985831731	24643.456795767266	24643.456795767266	24643.456795767266
1.969859654504636e-11	23182.5625641307	24929.101869070106	24929.101869070106	24929.101869070106
1.947288415943274e-11	23450.9188788047	25218.057886473784	25218.057886473784	25218.057886473784
1.924975805355244e-11	23722.741111280855	25510.363225502937	25510.363225502937	25510.363225502937
1.9029188593042068e-11	23997.714065758573	25806.056708520402	25806.056708520402	25806.056708520402
1.8811146483097586e-11	24275.874262610156	26105.177607883372	26105.177607883372	26105.177607883372
1.859560276458354e-11	24557.25864551965	26407.765651159356	26407.765651159356	26407.765651159356
1.8382528810186876e-11	24841.58191641024	26713.86102640255	26713.86102640255	26713.86102640255
1.8171896320614833e-11	25129.523480220807	27023.504387491364	27023.504387491364	27023.504387491364
1.7963677320836355e-11	25420.802607011407	27336.736859527933	27336.736859527933	27336.736859527933
1.775784415636663e-11	25715.4579828491	27653.600044300023	27653.600044300023	27653.600044300023
1.755436948959417e-11	26013.528742215483	27974.13602580641	27974.13602580641	27974.13602580641
1.7353226296149983e-11	26315.054473204324	28298.38737584621	28298.38737584621	28298.38737584621
1.715438786131834e-11	26620.07522277943	28626.397159673048	28626.397159673048	28626.397159673048
1.6957827776488682e-11	26928.631502093453	28958.20894171474	28958.20894171474	28958.20894171474
1.6763519935648177e-11	27240.764291868374	29293.866791359265	29293.866791359265	29293.866791359265
1.6571438531914458e-11	27556.515047838322	29633.415288807835	29633.415288807835	29633.415288807835
1.638155805410811e-11	27875.925706255464	29976.899530995757	29976.899530995757	29976.899530995757
1.61938532833644e-11	28199.038689459816	30324.365137582	30324.365137582	30324.365137582
1.6008299289783863e-11	28525.896911513453	30675.858257008098	30675.858257008098	30675.858257008098
1.582487142912124e-11	28856.543783900208	31031.425572627373	31031.425572627373	31031.425572627373
1.5643545339512384e-11	29191.023221291252	31391.11430890512	31391.11430890512	31391.11430890512
1.5464296938238634e-11	29529.379647377657	31754.972237690705	31754.972237690705	31754.972237690705
1.528710241852829e-11	29871.65800077049	32123.047684562378	32123.047684562378	32123.047684562378
1.5111938246394746e-11	30217.90374096928	32495.389535245573	32495.389535245573	32495.389535245573
1.4938781157510805e-11	30568.16285439974	32872.04724210567	32872.04724210567	32872.04724210567
1.476760815411887e-11	30922.48186052139	33253.070830715944	33253.070830715944	33253.070830715944
1.4598396501976495e-11	31280.90781800604	33638.51090650174	33638.51090650174	33638.51090650174
1.4431123727336959e-11	31643.48833098782	34028.418661461525	34028.418661461525	34028.418661461525
1.4265767613964423e-11	32010.27155538574	34422.84588096598	34422.84588096598	34422.84588096598
1.4102306200183289e-11	32381.306205299486	34821.84495063585	34821.84495063585	34821.84495063585
1.3940717775961382e-11	32756.641559479307	35225.46886329947	35225.46886329947	35225.46886329947
1.378098088002654e-11	33136.327467871	35633.77122603101	35633.77122603101	35633.77122603101
1.3623074297016256e-11	33520.41435823666	36046.8062672702	36046.8062672702	36046.8062672702
1.3466977054659952e-11	33908.95324285226	36464.62884402478	36464.62884402478	36464.62884402478
1.3312668420993582e-11	34301.99572528275	36887.29444915617	36887.29444915617	36887.29444915617
1.3160127901606113e-11	34699.59400723583	37314.85921874979	37314.85921874979	37314.85921874979
1.3009335236917578e-11	35101.800895495035	37747.379939570725	37747.379939570725	37747.379939570725
1.2860270399488314e-11	35508.66980893324	38184.91405660583	38184.91405660583	38184.91405660583
1.2712913591359022e-11	35920.254785607496	38627.519680693236	38627.519680693236	38627.519680693236
1.2567245241421316e-11	36336.610489936036	39075.25559624035	39075.25559624035	39075.25559624035
1.2423246002818402e-11	36757.79221995848	39528.18126903121	39528.18126903121	39528.18126903121
1.2280896750375534e-11	37183.85591468023	39986.35685412443	39986.35685412443	39986.35685412443
1.2140178578059908e-11	37614.85816150201	40449.84320384269	40449.84320384269	40449.84320384269
1.2001072796469678e-11	38050.85620373541	40918.70187585474	40918.70187585474	40918.70187585474
1.1863560930351727e-11	38491.90794820572	41392.99514135122	41392.99514135122	41392.99514135122
1.1727624716147898e-11	38938.07197294269	41872.785993315054	41872.785993315054	41872.785993315054
1.1593246099569314e-11	39389.407534960636	42358.13815488798	42358.13815488798	42358.13815488798
1.146040723319852e-11	39845.97457812853	42849.11608783377	42849.11608783377	42849.11608783377
1.1329090474119085e-11	40307.83374113148	43345.78500109976	43345.78500109976	43345.78500109976
1.1199278381572369e-11	40775.04636552441	43848.210859477505	43848.210859477505	43848.210859477505
1.1070953714641139e-11	41247.67450387906	44356.46039236386	44356.46039236386	44356.46039236386
1.0944099429959724e-11	41725.78092802553	44870.60110262361	44870.60110262361	44870.60110262361
1.0818698679450416e-11	42209.429137389205	45390.70127555481	45390.70127555481	45390.70127555481
1.0694734808085794e-11	42698.68336742448	45916.8299879581	45916.8299879581	45916.8299879581
1.0572191351676707e-11	43193.60859814607	46449.05711731104	46449.05711731104	46449.05711731104
1.0451052034685583e-11	43694.27056275935	46987.45335104887	46987.45335104887	46987.45335104887
1.0331300768064805e-11	44200.73575639068	47532.09019595284	47532.09019595284	47532.09019595284
1.0212921647119858e-11	44713.07144491885	48083.03998764733	48083.03998764733	48083.03998764733
1.0095898949396955e-11	45231.34567390901	48640.37590020704	48640.37590020704	48640.37590020704
9.98021713259486e-12	45755.62727765013	49204.171955875594	49204.171955875594	49204.171955875594
9.865860832500657e-12	46285.9858882971	49774.50303489677	49774.50303489677	49774.50303489677
9.752814860949162e-12	46822.49194511895	50351.44488545961	50351.44488545961	50351.44488545961
9.641064203805702e-12	47365.21670385419	50935.07413375896	50935.07413375896	50935.07413375896
9.530594018972037e-12	47914.23224617457	51525.46829417244	51525.46829417244	51525.46829417244
9.421389634415105e-12	48469.61148925863	52122.705779555574	52122.705779555574	52122.705779555574
9.31343654621837e-12	49031.42819547605	52726.86591165606	52726.86591165606	52726.86591165606
9.206720416655488e-12	49599.75698218449	53338.028931648914	53338.028931648914	53338.028931648914
9.101227072286065e-12	50174.67333163966	53956.27601079352	53956.27601079352	53956.27601079352
8.99694250207319e-12	50756.2536010207	54581.68926121457	54581.68926121457	54581.68926121457
8.8938528555226e-12	51344.57503257129	55214.35174680751	55214.35174680751	55214.35174680751
8.791944440843111e-12	51939.715763858665	55854.34749427076	55854.34749427076	55854.34749427076
8.691203723128165e-12	52541.75483815138	56501.76150426564	56501.76150426564	56501.76150426564
8.591617322558194e-12	53150.772214917335	57156.679762705644	57156.679762705644	57156.679762705644
8.493172012623584e-12	53766.84878044365	57819.189252176664	57819.189252176664	57819.189252176664
8.395854718368009e-12	54390.06635857947	58489.3779634895	58489.3779634895	58489.3779634895
8.29965251465189e-12	55020.507721603295	59167.33490736629	59167.33490736629	59167.33490736629
8.204552624435737e-12	55658.256601216504	59853.1501262625	59853.1501262625	59853.1501262625
8.110542417083194e-12	56303.39769966392	60546.91470632574	60546.91470632574	60546.91470632574
8.017609406683493e-12	56956.01670098364	61248.7207894934	61248.7207894934	61248.7207894934
7.92574125039315e-12	57616.20028238705	61958.66158573043	61958.66158573043	61958.66158573043
7.834925746796656e-12	58284.03612577086	62676.83138540893	62676.83138540893	62676.83138540893
7.745150834285959e-12	58959.61292936241	63403.32557183126	63403.32557183126	63403.32557183126
7.6564045894585e-12	59643.020419500215	64138.24063389837	64138.24063389837	64138.24063389837
7.56867522553362e-12	60334.34936255081	64881.674178924884	64881.674178924884	64881.674178924884
7.481951090787103e-12	61033.69157696388	65633.72494560275	65633.72494560275	65633.72494560275
7.396220667003653e-12	61741.13994546709	66394.49281711521	66394.49281711521	66394.49281711521
7.311472567947127e-12	62456.78842740217	67164.07883440265	67164.07883440265	67164.07883440265
7.227695537848254e-12	63180.732071204184	67942.58520958235	67942.58520958235	67942.58520958235
7.1448784499097275e-12	63913.06702702523	68730.11533952373	68730.11533952373	68730.11533952373
7.063010304828396e-12	64653.89055950463	69526.77381958092	69526.77381958092	69526.77381958092
6.9820802293343975e-12	65403.30106068705	70332.66645748452	70332.66645748452	70332.66645748452
6.902077474747036e-12	66161.39806309041	71147.90028739441	71147.90028739441	71147.90028739441
6.822991415547202e-12	66928.28225292516	71972.58358411545	71972.58358411545	71972.58358411545
6.744811547966143e-12	67704.05548346697	72806.8258774779	72806.8258774779	72806.8258774779
6.667527488590423e-12	68488.82078858423	73650.73796688457	73650.73796688457	73650.73796688457
6.591128972982843e-12	69282.68239642246	74504.43193602661	74504.43193602661	74504.43193602661
6.515605854319187e-12	70085.74574324736	75368.02116776978	75368.02116776978	75368.02116776978
6.440948102040571e-12	70898.11748744814	76241.62035921338	76241.62035921338	76241.62035921338
6.3671458005212425e-12	71719.90552370342	77125.34553692365	77125.34553692365	77125.34553692365
6.294189147751643e-12	72551.21899731112	78019.31407234377	78019.31407234377	78019.31407234377
6.222068454036553e-12	73392.16831868462	78923.64469738254	78923.64469738254	78923.64469738254
6.150774140708175e-12	74242.8651780167	79838.45752018357	79838.45752018357	79838.45752018357
6.0802967388539335e-12	75103.42256011374	80763.87404107746	80763.87404107746	80763.87404107746
6.010626888058875e-12	75972.310036286	81700.01716871883	81700.01716871883	81700.01716871883
5.941755335162468e-12	76852.91360782017	82647.01123641028	82647.01123641028	82647.01123641028
5.873672933029647e-12	77743.72435417675	83604.98201861566	83604.98201861566	83604.98201861566
5.806370639335955e-12	78644.86058786447	84574.05674766468	84574.05674766468	84574.05674766468
5.7398395153665686e-12	79556.44199276586	85554.36413065142	85554.36413065142	85554.36413065142
5.6740707248291265e-12	80478.58964003263	86546.0343665282	86546.0343665282	86546.0343665282
5.609055532680139e-12	81411.42600416577	87549.19916339804	87549.19916339804	87549.19916339804
5.544785303964839e-12	82355.07497928209	88563.99175600742	88563.99175600742	88563.99175600742
5.481251502670353e-12	83309.66189556885	89590.54692344162	89590.54692344162	89590.54692344162
5.418445690591974e-12	84275.3135359297	90629.00100702552	90629.00100702552	90629.00100702552
5.356359526212466e-12	85252.1581528231	91679.49192843154	91679.49192843154	91679.49192843154
5.2949847635941774e-12	86240.32548529615	92742.15920799768	92742.15920799768	92742.15920799768
5.234313251283868e-12	87239.9467762158	93817.14398325785	93817.14398325785	93817.14398325785
5.1743369312300725e-12	88251.15478969987	94904.589027687	94904.589027687	94904.589027687
5.115047837712885e-12	89274.08382874985	96004.63876966336	96004.63876966336	96004.63876966336
5.056438096285985e-12	90308.86975308848	97117.43931165077	97117.43931165077	97117.43931165077
4.998499922730809e-12	91355.64999720374	98243.13844960308	98243.13844960308	98243.13844960308
4.941225622022681e-12	92414.56358860225	99381.88569259369	99381.88569259369	99381.88569259369
4.884607587308813e-12	93485.751166274	100533.83228267236	100533.83228267236	100533.83228267236
4.828638298898005e-12	94569.3549993713	101699.13121495249	101699.13121495249	101699.13121495249
4.7733103232619115e-12	95665.5190061042	102877.93725793097	102877.93725793097	102877.93725793097
4.718616312047772e-12	96774.38877285487	104070.40697404377	104070.40697404377	104070.40697404377
4.66454900110244e-12	97896.11157351357	105276.69874045956	105276.69874045956	105276.69874045956
4.611101209507601e-12	99030.83638903871	106496.97277011453	106496.97277011453	106496.97277011453
4.558265838626037e-12	100178.71392724379	107731.39113299108	107731.39113299108	107731.39113299108
4.506035871158832e-12	101339.89664281342	108980.11777764288	108980.11777764288	108980.11777764288
4.454404370213372e-12	102514.53875755156	110243.31855296971	110243.31855296971	110243.31855296971
4.403364478382019e-12	103702.79628086451	111521.16123024462	111521.16123024462	111521.16123024462
4.352909416831362e-12	104904.82703048096	112813.81552539619	112813.81552539619	112813.81552539619
4.303032484401875e-12	106120.7906534127	114121.45312154946	114121.45312154946	114121.45312154946
4.253727056717918e-12	107350.84864715792	115444.24769182786	115444.24769182786	115444.24769182786
4.204986585307914e-12	108595.16438115052	116782.37492241946	116782.37492241946	116782.37492241946
4.1568045967346315e-12	109853.90311845767	118136.01253591059	118136.01253591059	118136.01253591059
4.109174691735405e-12	111127.23203772944	119505.34031489008	119505.34031489008	119505.34031489008
4.06209054437223e-12	112415.32025540232	120890.54012582691	120890.54012582691	120890.54012582691
4.015545901191578e-12	113718.33884816046	122291.79594322479	122291.79594322479	122291.79594322479
3.96953458039386e-12	115036.46087565698	123709.29387405638	123709.29387405638	123709.29387405638
3.9240504710123835e-12	116369.86140349893	125143.22218248132	125143.22218248132	125143.22218248132
3.879087532101734e-12	117718.7175264984	126593.7713148501	126593.7713148501	126593.7713148501
3.8346397919354464e-12	119083.20839219335	128061.13392499839	128061.13392499839	128061.13392499839
3.7907013472128795e-12	120463.51522464097	129545.50489983393	129545.50489983393	129545.50489983393
3.747266362275166e-12	121859.8213484868	131047.08138522059	131047.08138522059	131047.08138522059
3.7043290683301565e-12	123272.31221331295	132566.06281216204	132566.06281216204	132566.06281216204
3.661883762686241e-12	124623.83034810444	134102.65092328904	134102.65092328904	134102.65092328904
3.619924807994945e-12	126068.35915143287	135657.049799654	135657.049799654	135657.049799654
3.5784466315022176e-12	127529.6316502312	137229.46588783542	137229.46588783542	137229.46588783542
3.5374437243082783e-12	129007.84192255269	138820.10802735752	138820.10802735752	138820.10802735752
3.4969106406359623e-12	130503.1862960311	140429.18747842681	140429.18747842681	140429.18747842681
3.456841997107442e-12	132015.86337395577	142056.9179499905	142056.9179499905	142056.9179499905
3.4172324720292364e-12	133546.07406164904	143703.5156281202	143703.5156281202	143703.5156281202
3.3780768046854118e-12	135094.0215931495	145369.1992047246	145369.1992047246	145369.1992047246
3.339369794638885e-12	136659.91155820416	147054.18990659484	147054.18990659484	147054.18990659484
3.30110630104073e-12	138243.951929574	148758.71152478657	148758.71152478657	148758.71152478657
3.2632812419473997e-12	139846.35309065538	150482.99044434266	150482.99044434266	150482.99044434266
3.225889593645767e-12	141467.32786342248	152227.25567436052	152227.25567436052	152227.25567436052
3.188926389985908e-12	143107.09153669272	153991.73887840766	153991.73887840766	153991.73887840766
3.152386721721523e-12	144765.8618947204	155776.67440529	155776.67440529	155776.67440529
3.116265735857919e-12	146443.85924612154	157582.29932017668	157582.29932017668	157582.29932017668
3.0805586350074592e-12	148141.30645313408	159408.85343608598	159408.85343608598	159408.85343608598
3.0452606767524066e-12	149858.42896121708	161256.57934573566	161256.57934573566	161256.57934573566
3.0103671730150555e-12	151595.45482899342	163125.722453763	163125.722453763	163125.722453763
2.9758734894350936e-12	153352.61475853878	165016.5310093179	165016.5310093179	165016.5310093179
2.9417750447540876e-12	155130.14212602272	166929.25613903397	166929.25613903397	166929.25613903397
2.908067310207027e-12	156928.27301270413	168864.15188038195	168864.15188038195	168864.15188038195
2.8747458089208416e-12	158747.24623628613	170821.47521540924	170821.47521540924	170821.47521540924
2.841806115319804e-12	160587.30338263488	172801.48610487123	172801.48610487123	172801.48610487123
2.8092438545377525e-12	162448.6888378652	174804.44752275734	174804.44752275734	174804.44752275734
2.7770547018370454e-12	164331.6498207989	176830.62549121818	176830.62549121818	176830.62549121818
2.745234382034171e-12	166236.43641579887	178880.2891158969	178880.2891158969	178880.2891158969
2.713778668931946e-12	168163.30160598393	180953.71062167038	180953.71062167038	180953.71062167038
2.68268338475821e-12	170112.5013068286	183051.16538880457	183051.16538880457	183051.16538880457
2.6519443996109624e-12	172084.29440015246	185172.93198952905	185172.93198952905	185172.93198952905
2.6215576309098495e-12	174078.94276850316	187319.29222503523	187319.29222503523	187319.29222503523
2.5915190428539375e-12	176096.71132993852	189490.531162904	189490.531162904	189490.531162904
2.5618246458857033e-12	178137.8680732112	191686.93717496633	191686.93717496633	191686.93717496633
2.5324704961611613e-12	180202.68409336157	193908.80197560356	193908.80197560356	193908.80197560356
2.5034526950260654e-12	182291.43362772308	196156.42066049116	196156.42066049116	196156.42066049116
2.47476738849811e-12	184404.3940923448	198430.09174579167	198430.09174579167	198430.09174579167
2.4464107667550663e-12	186541.84611883652	200730.117207802	200730.117207802	200730.117207802
2.4183790636287848e-12	188636.93170045188	203056.80252306012	203056.80252306012	203056.80252306012
2.390668556104991e-12	190823.44354535072	205410.4567089169	205410.4567089169	205410.4567089169
2.3632755638288166e-12	193032.26674723797	207791.3923645781	207791.3923645781	207791.3923645781
2.336196448615996e-12	195269.72541392548	210199.92571262177	210199.92571262177	210199.92571262177
2.309427613969662e-12	197533.11871511472	212636.37664099748	212636.37664099748	212636.37664099748
2.2829655046026803e-12	199724.55878762953	215101.0687455118	215101.0687455118	215101.0687455118
2.2568066059654545e-12	202039.58856239181	217594.32937280674	217594.32937280674	217594.32937280674
2.2309474437791446e-12	204325.95108754345	220116.48966383588	220116.48966383588	220116.48966383588
2.2053845835742318e-12	206694.3161168399	222667.88459784485	222667.88459784485	222667.88459784485
2.1801146302343718e-12	209090.13313097798	225248.85303686128	225248.85303686128	225248.85303686128
2.155134227545476e-12	211513.72032899462	227859.73777070045	227859.73777070045	227859.73777070045
2.1304400577499533e-12	213965.39959820776	230500.8855624931	230500.8855624931	230500.8855624931
2.1060288411060707e-12	216445.49655696718	233172.6471947401	233172.6471947401	233172.6471947401
2.0818973354523507e-12	218954.34059790152	235875.37751590175	235875.37751590175	235875.37751590175
2.0580423357769667e-12	221492.26493166646	238609.43548752682	238609.43548752682	238609.43548752682
2.034460673792075e-12	224052.92525439718	241375.18423192736	241375.18423192736	241375.18423192736
2.011149217513014e-12	226649.94785509823	244172.99108040723	244172.99108040723	244172.99108040723
1.988104870842338e-12	229277.07283621182	247003.22762204838	247003.22762204838	247003.22762204838
1.9653245731586065e-12	231934.64911780754	249866.2697530637	249866.2697530637	249866.2697530637
1.9428052989098907e-12	234623.02966432666	252762.49772672122	252762.49772672122	252762.49772672122
1.920544057211938e-12	237342.5715314608	255692.29620384713	255692.29620384713	255692.29620384713
1.898537891450937e-12	240093.63591357428	258656.05430391463	258656.05430391463	258656.05430391463
1.8767838788908385e-12	242876.58819167587	261654.16565672436	261654.16565672436	261654.16565672436
1.855279130285174e-12	245691.79798194644	264687.02845468395	264687.02845468395	264687.02845468395
1.83402078949332e-12	248539.63918482972	267755.04550569423	267755.04550569423	267755.04550569423
1.8130060331011643e-12	251420.4900346912	270858.62428664736	270858.62428664736	270858.62428664736
1.7922320700461132e-12	254334.73315005357	273998.176997546	273998.176997546	273998.176997546
1.7716961412463998e-12	257282.75558441365	277174.12061624933	277174.12061624933	277174.12061624933
1.7513955192346384e-12	260264.94887764877	280386.87695385364	280386.87695385364	280386.87695385364
1.7313275077955767e-12	263281.70910801884	283636.8727107149	283636.8727107149	283636.8727107149
1.7114894416079983e-12	266309.899140082	286924.53953312093	286924.53953312093	286924.53953312093
1.6918786858907334e-12	269396.7270673315	290250.31407062	290250.31407062	290250.31407062
1.6724926360527179e-12	272519.3347635013	293614.6380340143	293614.6380340143	293614.6380340143
1.6533287173470672e-12	275678.1369559085	297017.9582540258	297017.9582540258	297017.9582540258
1.6343843845291153e-12	278873.55317902076	300460.72674064094	300460.72674064094	300460.72674064094
1.615657121518366e-12	281932.23506698903	303943.4007431452	303943.4007431452	303943.4007431452
1.5971444410643236e-12	285200.1432431656	307466.44281085144	307466.44281085144	307466.44281085144
1.5788438844161489e-12	288505.9301097495	311030.32085453375	311030.32085453375	311030.32085453375
1.5607530209961018e-12	291850.0347228919	314635.5082085724	314635.5082085724	314635.5082085724
1.5428694480767263e-12	295232.9012278936	318282.48369381967	318282.48369381967	318282.48369381967
1.5251907904617326e-12	298654.97891819297	321971.731681194	321971.731681194	321971.731681194
1.507714700170538e-12	302116.7222950393	325703.7421560115	325703.7421560115	325703.7421560115
1.4904388561264201e-12	305602.6723528857	329479.0107830632	329479.0107830632	329479.0107830632
1.4733609638482453e-12	309144.9472240303	333298.03897244605	333298.03897244605	333298.03897244605
1.4564787551457268e-12	312646.66158207983	337161.3339461582	337161.3339461582	337161.3339461582
1.4397899878181796e-12	315208.21874626214	341069.4088054643	341069.4088054643	341069.4088054643
1.423292445356721e-12	318861.8325836235	345022.7825990436	345022.7825990436	345022.7825990436
1.4069839366498861e-12	322557.79586899636	349021.98039192724	349021.98039192724	349021.98039192724
1.3908622956926194e-12	326296.5994795851	353067.5333352334	353067.5333352334	353067.5333352334
1.3749253812985955e-12	330078.73998240696	357159.97873671283	357159.97873671283	357159.97873671283
1.35917107681584e-12	333904.71970024327	361299.86013211065	361299.86013211065	361299.86013211065
1.3435972898456058e-12	337775.04677835526	365487.727357356	365487.727357356	365487.727357356
1.3282019519644759e-12	341690.2352519725	369724.13662158756	369724.13662158756	369724.13662158756
1.3129830184496434e-12	345650.8051145649	374009.6505810269	374009.6505810269	374009.6505810269
1.2979384680073446e-12	349657.2823869049	378344.838413707	378344.838413707	378344.838413707
1.2830663025044018e-12	353555.90982191963	382730.27589506697	382730.27589506697	382730.27589506697
1.2683645467028422e-12	357654.0160500638	387166.545474424	387166.545474424	387166.545474424
1.253831247997558e-12	361591.6705257866	391654.2363523306	391654.2363523306	391654.2363523306
1.239464476156972e-12	365782.92015805305	396193.9445588288	396193.9445588288	396193.9445588288
1.225262323066676e-12	370022.75103516516	400786.2730326119	400786.2730326119	400786.2730326119
1.2112229024760038e-12	374311.726267784	405431.8317011034	405431.8317011034	405431.8317011034
1.197344349747512e-12	378650.4154936493	410131.2375614638	410131.2375614638	410131.2375614638
1.1836248216093278e-12	383039.394953236	414885.11476253683	414885.11476253683	414885.11476253683
1.1700624959103369e-12	387479.2475662867	419694.09468774585	419694.09468774585	419694.09468774585
1.1566555713781743e-12	391970.56300923275	424558.81603895023	424558.81603895023	424558.81603895023
1.1434022673799917e-12	396513.93779351044	429479.9249212739	429479.9249212739	429479.9249212739
1.1303008236859604e-12	400822.00729469256	434458.0749289184	434458.0749289184	434458.0749289184
1.1173495002354908e-12	405415.5583687613	439493.9272319685	439493.9272319685	439493.9272319685
1.1045465769061248e-12	409988.3552530656	444588.15066420595	444588.15066420595	444588.15066420595
1.0918903532850803e-12	414740.5762892673	449741.42181193974	449741.42181193974	449741.42181193974
1.079379148443411e-12	419233.5050670429	454954.4251038666	454954.4251038666	454954.4251038666
1.0670113007127549e-12	424016.6833765562	460227.85290197347	460227.85290197347	460227.85290197347
1.0547851674646411e-12	428353.2342721284	465562.4055934925	465562.4055934925	465562.4055934925
1.042699124892325e-12	432760.13156483794	470958.7916839229	470958.7916839229	470958.7916839229
1.0307515677951235e-12	437470.59344201215	476417.7278911304	476417.7278911304	476417.7278911304
1.01894090936522e-12	441987.3770555192	481939.9392405385	481939.9392405385	481939.9392405385
1.0072655809769156e-12	446844.77451672684	487526.15916142124	487526.15916142124	487526.15916142124
9.95724031978291e-13	451303.161839837	493177.12958431395	493177.12958431395	493177.12958431395
9.843147294852588e-13	456303.7725614821	498893.6010395519	498893.6010395519	498893.6010395519
9.730361581779735e-13	461592.8407973992	504676.33275695203	504676.33275695203	504676.33275695203
9.618868200995767e-13	466943.21521679824	510526.0927666486	510526.0927666486	510526.0927666486
9.508652344572446e-13	472355.606426532	516443.6580011002	516443.6580011002	516443.6580011002
9.399699374255193e-13	477720.56598846754	522429.81439827604	522429.81439827604	522429.81439827604
9.291994819518904e-13	483118.5068825623	528485.357006041	528485.357006041	528485.357006041
9.185524375646065e-13	488718.38771324727	534611.0900877488	534611.0900877488	534611.0900877488
9.080273901826879e-13	494117.53129164746	540807.8272290598	540807.8272290598	540807.8272290598
8.976229419281149e-13	499844.90304861066	547076.3914459974	547076.3914459974	547076.3914459974
8.873377109401711e-13	505397.7375928876	553417.6152942558	553417.6152942558	553417.6152942558
8.771703311919117e-13	511011.2978312969	559832.3409797758	559832.3409797758	559832.3409797758
8.671194523087355e-13	516631.51205101545	566321.4204706015	566321.4204706015	566321.4204706015
8.571837393890351e-13	522619.8458855657	572885.7156100351	572885.7156100351	572885.7156100351
8.473618728269039e-13	528677.5911696259	579526.0982311	579526.0982311	579526.0982311
8.376525481368724e-13	534805.552459097	586243.4502723349	586243.4502723349	586243.4502723349
8.280544757806544e-13	540311.5074976236	593038.6638949267	593038.6638949267	593038.6638949267
8.185663809958771e-13	546574.3188168551	599912.6416012028	599912.6416012028	599912.6416012028
8.091870036267744e-13	552703.2562160778	606866.2963544966	606866.2963544966	606866.2963544966
7.999150979568212e-13	559109.7016853545	613900.5517004015	613900.5517004015	613900.5517004015
7.907494325432824e-13	565165.9677684581	621016.3418894317	621016.3418894317	621016.3418894317
7.816887900536607e-13	571395.3264933401	628214.6120011043	628214.6120011043	628214.6120011043
7.727319671040174e-13	578018.4338468962	635496.3180694587	635496.3180694587	635496.3180694587
7.638777740991448e-13	584117.819145923	642862.4272100326	642862.4272100326	642862.4272100326
7.55125035074572e-13	590888.3943395821	650313.9177483077	650313.9177483077	650313.9177483077
7.464725875403791e-13	597179.2397411992	657851.7793496465	657851.7793496465	657851.7793496465
7.379192823268011e-13	604099.8716386579	665477.0131507345	665477.0131507345	665477.0131507345
7.294639834316036e-13	609911.8420676792	673190.6318925435	673190.6318925435	673190.6318925435
7.21105567869203e-13	616646.5502284208	680993.6600548411	680993.6600548411	680993.6600548411
7.128429255215201e-13	623193.3317304141	688887.1339922532	688887.1339922532	688887.1339922532
7.046749589905382e-13	630144.674848177	696872.1020719097	696872.1020719097	696872.1020719097
6.966005834525542e-13	637163.5030588234	704949.6248126816	704949.6248126816	704949.6248126816
6.886187265140986e-13	643897.8916965927	713120.775026032	713120.775026032	713120.775026032
6.80728328069505e-13	651361.3844199353	721386.6379585032	721386.6379585032	721386.6379585032
6.729283401601137e-13	657820.5996925639	729748.3114358514	729748.3114358514	729748.3114358514
6.652177268350872e-13	665139.3349806082	738206.9060088546	738206.9060088546	738206.9060088546
6.575954640138217e-13	672535.5957610663	746763.5451008093	746763.5451008093	746763.5451008093
6.500605393499333e-13	678524.7566160613	755419.3651567379	755419.3651567379	755419.3651567379
6.426119520968049e-13	686342.6926112948	764175.5157943238	764175.5157943238	764175.5157943238
6.35248712974672e-13	694298.1677853579	773033.1599565988	773033.1599565988	773033.1599565988
6.279698440392325e-13	702059.7357778783	781993.4740663974	781993.4740663974	781993.4740663974
6.207743785517608e-13	710197.3889631121	791057.6481826036	791057.6481826036	791057.6481826036
6.136613608507121e-13	717968.6330685157	800226.886158207	800226.886158207	800226.886158207
6.06629846224796e-13	724778.7995967544	809502.4058001925	809502.4058001925	809502.4058001925
5.996789007875051e-13	732813.4087873265	818885.4390312827	818885.4390312827	818885.4390312827
5.928076013530822e-13	741307.5312477077	828377.2320535544	828377.2320535544	828377.2320535544
5.860150353139069e-13	749900.1100347703	837979.0455139531	837979.0455139531	837979.0455139531
5.793003005192894e-13	757079.0387124525	847692.1546717231	847692.1546717231	847692.1546717231
5.726625051556508e-13	765685.2503681337	857517.8495677831	857517.8495677831	857517.8495677831
5.661007676280776e-13	774528.087485642	867457.4351960603	867457.4351960603	867457.4351960603
5.596142164432335e-13	782838.4184429355	877512.2316768136	877512.2316768136	877512.2316768136
5.532019900936125e-13	791912.3864042328	887683.5744319627	887683.5744319627	887683.5744319627
5.468632369431181e-13	801091.531746485	897972.8143624538	897972.8143624538	897972.8143624538
5.405971151139536e-13	809977.9631467564	908381.3180276772	908381.3180276772	908381.3180276772
5.344027923748092e-13	819242.1041032732	918910.4678269664	918910.4678269664	918910.4678269664
5.282794460303291e-13	827914.1811359165	929561.6621832007	929561.6621832007	929561.6621832007
5.222262628118457e-13	837295.2969630653	940336.315728536	940336.315728536	940336.315728536
5.162424387693665e-13	847000.4807146488	951235.8594922879	951235.8594922879	951235.8594922879
5.103271791647968e-13	854222.8579441794	962261.7410909942	962261.7410909942	962261.7410909942
5.044796983663883e-13	864124.250954771	973415.4249206777	973415.4249206777	973415.4249206777
4.986992197443946e-13	874140.4121229205	984698.3923513403	984698.3923513403	984698.3923513403
4.92984975567925e-13	881309.8442057327	996112.1419237092	996112.1419237092	996112.1419237092
4.87336206902977e-13	889120.3696187299	1007658.1895482665	1007658.1895482665	1007658.1895482665
4.817521635116408e-13	898623.9102914488	1019338.0687065815	1019338.0687065815	1019338.0687065815
4.762321037524555e-13	908078.8469158377	1031153.3306549815	1031153.3306549815	1031153.3306549815
4.707752944819092e-13	917392.8476327935	1043105.5446305792	1043105.5446305792	1043105.5446305792
4.653810109570666e-13	928026.4510830438	1055196.298059691	1055196.298059691	1055196.298059691
4.600485367393125e-13	936980.413002093	1067427.1967686706	1067427.1967686706	1067427.1967686706
4.547771635991991e-13	947687.8072204938	1079799.8651971845	1079799.8651971845	1079799.8651971845
4.4956619142238267e-13	957956.2490997947	1092315.9466139611	1092315.9466139611	1092315.9466139611
4.4441492811663746e-13	969013.3139010553	1104977.1033350425	1104977.1033350425	1104977.1033350425
4.393226895199371e-13	980245.2559688676	1117785.0169445614	1117785.0169445614	1117785.0169445614
4.3428879930958734e-13	990173.3050798745	1130741.3885180813	1130741.3885180813	1130741.3885180813
4.293125889124009e-13	1001650.5149800956	1143847.9388485232	1143847.9388485232	1143847.9388485232
4.243933974159008e-13	1012140.8997773497	1157106.408674713	1157106.408674713	1157106.408674713
4.195305714805424e-13	1023872.738532997	1170518.558912574	1170518.558912574	1170518.558912574
4.1472346525294003e-13	1035593.368073071	1184086.1708890053	1184086.1708890053	1184086.1708890053
4.0997144028008845e-13	1047511.4443497395	1197811.0465784643	1197811.0465784643	1197811.0465784643
4.0527386542456704e-13	1058800.1243342778	1211695.0088422983	1211695.0088422983	1211695.0088422983
4.0063011678071565e-13	1068946.369443354	1225739.901670844	1225739.901670844	1225739.901670844
3.9603957759177133e-13	1079435.8141140863	1239947.5904283368	1239947.5904283368	1239947.5904283368
3.915016381679535e-13	1088495.2296146543	1254319.9621006586	1254319.9621006586	1254319.9621006586
3.8701569580548843e-13	1101112.0999762213	1268858.9255459574	1268858.9255459574	1268858.9255459574
3.825811547065623e-13	1111603.2502964558	1283566.4117481688	1283566.4117481688	1283566.4117481688
3.7819742590018967e-13	1123931.8546546581	1298444.37407348	1298444.37407348	1298444.37407348
3.738639271639902e-13	1136526.4824766153	1313494.788529766	1313494.788529766	1313494.788529766
3.695800829468608e-13	1147846.3979041607	1328719.6540290304	1328719.6540290304	1328719.6540290304
3.6534532429253453e-13	1159261.1550498519	1344120.992652889	1344120.992652889	1344120.992652889
3.6115908876401475e-13	1169365.6827496402	1359700.849921134	1359700.849921134	1359700.849921134
3.5702082036887535e-13	1182609.1141739124	1375461.2950634067	1375461.2950634067	1375461.2950634067
3.5292996948541705e-13	1196146.7041051383	1391404.421294021	1391404.421294021	1391404.421294021
3.4888599278966976e-13	1206508.413506801	1407532.3460899726	1407532.3460899726	1407532.3460899726
3.448883531832311e-13	1220409.346258959	1423847.211472172	1423847.211472172	1423847.211472172
3.409365197219322e-13	1233173.5855236375	1440351.1842899332	1440351.1842899332	1440351.1842899332
3.3702996754532075e-13	1246990.0580384913	1457046.4565087634	1457046.4565087634	1457046.4565087634
3.3316817780695147e-13	1259539.849355995	1473935.2455014903	1473935.2455014903	1473935.2455014903
3.2935063760547655e-13	1271908.3715263058	1491019.7943427558	1491019.7943427558	1491019.7943427558
3.255768399165243e-13	1284872.6325726334	1508302.3721069342	1508302.3721069342	1508302.3721069342
3.218462835253593e-13	1295953.8850406958	1525785.2741694944	1525785.2741694944	1525785.2741694944
3.18158472960314e-13	1309504.1732186496	1543470.82251186	1543470.82251186	1543470.82251186
3.1451291842698265e-13	1318614.8066419521	1561361.3660298015	1561361.3660298015	1561361.3660298015
3.1090913574316965e-13	1333899.0188457426	1579459.280845405	1579459.280845405	1579459.280845405
3.0734664627458323e-13	1348935.009422742	1597766.9706226536	1597766.9706226536	1597766.9706226536
3.038249768712659e-13	1363541.6564251275	1616286.8668866693	1616286.8668866693	1616286.8668866693
3.0034365980475325e-13	1379346.620786618	1635021.429346655	1635021.429346655	1635021.429346655
2.96902232705953e-13	1392673.556326786	1653973.1462225784	1653973.1462225784	1653973.1462225784
2.9350023850373535e-13	1408656.2000120229	1673144.5345756453	1673144.5345756453	1673144.5345756453
2.90137225364228e-13	1423015.5302505933	1692538.140642599	1692538.140642599	1692538.140642599
2.868127466308055e-13	1434960.9692577126	1712156.5401738994	1712156.5401738994	1712156.5401738994
2.83526360764767e-13	1449409.3224995884	1732002.3387758194	1732002.3387758194	1732002.3387758194
2.8027763128669376e-13	1459168.51221441	1752078.1722565056	1752078.1722565056	1752078.1722565056
2.770661267184781e-13	1473699.342675313	1772386.7069760528	1772386.7069760528	1772386.7069760528
2.7389142052601687e-13	1485691.9134099386	1792930.6402006363	1792930.6402006363	1792930.6402006363
2.7075309106256193e-13	1496160.6987850622	1813712.7004607448	1813712.7004607448	1813712.7004607448
2.6765072151271896e-13	1510919.226142321	1834735.647913571	1834735.647913571	1834735.647913571
2.6458389983708874e-13	1525154.7353340043	1856002.2747095982	1856002.2747095982	1856002.2747095982
2.615522187175421e-13	1540886.4437519982	1877515.40536344	1877515.40536344	1877515.40536344
2.5855527550312217e-13	1557915.4238950282	1899277.8971289769	1899277.8971289769	1899277.8971289769
2.555926721565669e-13	1570286.7613827744	1921292.6403788382	1921292.6403788382	1921292.6403788382
2.5266401520144354e-13	1580029.9959186614	1943562.5589882873	1943562.5589882873	1943562.5589882873
2.4976891566988953e-13	1595405.4968288895	1966090.6107235549	1966090.6107235549	1966090.6107235549
2.4690698905095207e-13	1609018.3132481973	1988879.7876346693	1988879.7876346693	1988879.7876346693
2.4407785523951914e-13	1621211.4789816488	2011933.1164528492	2011933.1164528492	2011933.1164528492
2.4128113848583643e-13	1632364.882394534	2035253.6589924935	2035253.6589924935	2035253.6589924935
2.385164673456021e-13	1645003.4620490486	2058844.5125578358	2058844.5125578358	2058844.5125578358
2.3578347463063394e-13	1657448.4295769113	2082708.8103543096	2082708.8103543096	2082708.8103543096
2.3308179736010107e-13	1668432.9398602892	2106849.7219046853	2106849.7219046853	2106849.7219046853
2.3041107671231515e-13	1681224.610610104	2131270.453470027	2131270.453470027	2131270.453470027
2.277709579770737e-13	1695069.5556067815	2155974.2484755307	2155974.2484755307	2155974.2484755307
2.2516109050854918e-13	1710652.7426264198	2180964.387941298	2180964.387941298	2180964.387941298
2.2258112767871858e-13	1722959.52448728	2206244.1909181015	2206244.1909181015	2206244.1909181015
2.2003072683132586e-13	1727265.956383712	2231817.014928206	2231817.014928206	2231817.014928206
2.1750954923637246e-13	1740648.9120732462	2257686.256411291	2257686.256411291	2257686.256411291
2.1501726004512897e-13	1755343.3786421772	2283855.3511755527	2283855.3511755527	2283855.3511755527
2.1255352824566253e-13	1774030.524477232	2310327.7748540225	2310327.7748540225	2310327.7748540225
2.1011802661887353e-13	1789102.9075440548	2337107.0433661863	2337107.0433661863	2337107.0433661863
2.0771043169503625e-13	1802707.4156813053	2364196.713384947	2364196.713384947	2364196.713384947
2.053304237108374e-13	1808330.9218068176	2391600.382809001	2391600.382809001	2391600.382809001
2.0297768656690706e-13	1818171.156955009	2419321.6912406944	2419321.6912406944	2419321.6912406944
2.006519077858359e-13	1828374.690040842	2447364.320469411	2447364.320469411	2447364.320469411
1.9835277847067385e-13	1838377.3570375273	2475731.994960569	2475731.994960569	2475731.994960569
1.9607999326390417e-13	1856298.155083678	2504428.482350283	2504428.482350283	2504428.482350283
1.9383325030688737e-13	1868942.977053476	2533457.5939457603	2533457.5939457603	2533457.5939457603
1.9161225119977018e-13	1874715.5153210436	2562823.185231499	2562823.185231499	2562823.185231499
1.894167009618537e-13	1890923.7622351719	2592529.1563813505	2592529.1563813505	2592529.1563813505
1.8724630799241587e-13	1899570.1297532467	2622579.452776517	2622579.452776517	2622579.452776517
1.8510078403198226e-13	1909312.4882410462	2652978.0655295597	2652978.0655295597	2652978.0655295597
1.8297984412404162e-13	1922464.2880032526	2683729.032014472	2683729.032014472	2683729.032014472
1.8088320657719912e-13	1941081.934706633	2714836.4364029015	2714836.4364029015	2714836.4364029015
1.7881059292776388e-13	1959378.074901236	2746304.4102065894	2746304.4102065894	2746304.4102065894
1.7676172790276487e-13	1960446.9554996358	2778137.1328260927	2778137.1328260927	2778137.1328260927
1.747363393833908e-13	1978135.4858642374	2810338.8321058685	2810338.8321058685	2810338.8321058685
1.7273415836884867e-13	1990439.267648109	2842913.7848957945	2842913.7848957945	2842913.7848957945
1.707549189406368e-13	2009818.4335335877	2875866.3176191943	2875866.3176191943	2875866.3176191943
1.687983582272268e-13	2017329.507570228	2909200.8068474503	2909200.8068474503	2909200.8068474503
1.6686421636915056e-13	2030901.6813950979	2942921.679881275	2942921.679881275	2942921.679881275
1.649522364844872e-13	2048535.852115274	2977033.41533872	2977033.41533872	2977033.41533872
1.6306216463474526e-13	2058955.052536872	3011540.5437500025	3011540.5437500025	3011540.5437500025
1.6119374979113625e-13	2069168.8438547428	3046447.648159222	3046447.648159222	3046447.648159222
1.5934674380123432e-13	2080178.7693176765	3081759.3647330576	3081759.3647330576	3081759.3647330576
1.5752090135601788e-13	2080288.2658070612	3117480.3833765173	3117480.3833765173	3117480.3833765173
1.5571597995728934e-13	2091476.915903749	3153615.448355822	3153615.448355822	3153615.448355822
1.539317398854675e-13	2072056.4708350631	3190169.358928518	3190169.358928518	3190169.358928518
1.5216794416774966e-13	2078425.763343868	3227146.969980881	3227146.969980881	3227146.969980881
1.5042435854663799e-13	2079638.4209223252	3264553.192672721	3264553.192672721	3264553.192672721
1.487007514488268e-13	2075726.867865687	3302392.995089653	3302392.995089653	3302392.995089653
1.4699689395444642e-13	2081985.2791831186	3340671.402902926	3340671.402902926	3340671.402902926
1.453125597666591e-13	2058611.4770804988	3379393.500036913	3379393.500036913	3379393.500036913
1.4364752518160372e-13	2057178.297321655	3418564.4293443216	3418564.4293443216	3418564.4293443216
1.420015690586846e-13	2025061.1256790468	3458189.393289244	3458189.393289244	3458189.393289244
1.4037447279120087e-13	1990046.2009038625	3498273.6546381167	3498273.6546381167	3498273.6546381167
1.3876602027731228e-13	1993911.8446048093	3538822.537158695	3538822.537158695	3538822.537158695
1.3717599789133796e-13	1987650.928690612	3579841.426327119	3579841.426327119	3579841.426327119
1.356041944553836e-13	1974762.0855214577	3621335.770043191	3621335.770043191	3621335.770043191
1.3405040121129408e-13	1967352.8132520786	3663311.079353931	3663311.079353931	3663311.079353931
1.3251441179292744e-13	1955918.1128279513	3705772.929185522	3705772.929185522	3705772.929185522
1.309960221987465e-13	1937867.632404309	3748726.959083741	3748726.959083741	3748726.959083741
1.294950307647243e-13	1900146.0219843625	3792178.8739629765	3792178.8739629765	3792178.8739629765
1.2801123813756042e-13	1897051.0869853022	3836134.4448639182	3836134.4448639182	3836134.4448639182
1.2654444724820399e-13	1902878.6746733573	3880599.5097200344	3880599.5097200344	3880599.5097200344
1.2509446328567992e-13	1880715.7007170334	3925579.9741329383	3925579.9741329383	3925579.9741329383
1.2366109367121536e-13	1837693.649046218	3971081.812156731	3971081.812156731	3971081.812156731
1.222441480326623e-13	1823367.5262905422	4017111.067091449	4017111.067091449	4017111.067091449
1.2084343817921361e-13	1794782.2459617455	4063673.8522856943	4063673.8522856943	4063673.8522856943
1.1945877807640837e-13	1750949.9377015203	4110776.351948581	4110776.351948581	4110776.351948581
1.1808998382142404e-13	1713503.476070629	4158424.8219710817	4158424.8219710817	4158424.8219710817
1.167368736186512e-13	1664918.548577221	4206625.590756909	4206625.590756909	4206625.590756909
1.1539926775554887e-13	1614923.5571708428	4255385.060063005	4255385.060063005	4255385.060063005
1.1407698857877573e-13	1556045.531341806	4304709.705849805	4304709.705849805	4304709.705849805
1.1276986047059545e-13	1505662.546612917	4354606.079141318	4354606.079141318	4354606.079141318
1.1147770982555193e-13	1461238.5449302692	4405080.806895217	4405080.806895217	4405080.806895217
1.1020036502741219e-13	1402390.8929175758	4456140.592882978	4456140.592882978	4456140.592882978
1.0893765642637309e-13	1364982.6452651327	4507792.218580248	4507792.218580248	4507792.218580248
1.0768941631652948e-13	1343329.528082759	4560042.544067518	4560042.544067518	4560042.544067518
1.0645547891360039e-13	1318467.4900536968	4612898.5089412425	4612898.5089412425	4612898.5089412425
1.0523568033291056e-13	1303050.4735836717	4666367.133235518	4666367.133235518	4666367.133235518
1.040298585676241e-13	1253397.0045516437	4720455.518354441	4720455.518354441	4720455.518354441
1.028378534672277e-13	1214484.1232633076	4775170.848015284	4775170.848015284	4775170.848015284
1.0165950671626034e-13	1160553.4790664893	4830520.389202589	4830520.389202589	4830520.389202589
1.0049466181328671e-13	1079581.1803908881	4886511.493133334	4886511.493133334	4886511.493133334
9.934316405011153e-14	1016284.1506566486	4943151.596233278	4943151.596233278	4943151.596233278
9.820486049123213e-14	966610.3948705294	5000448.22112462	5000448.22112462	5000448.22112462
9.707959995352632e-14	933527.7155571165	5058408.977625124	5058408.977625124	5058408.977625124
9.596723298617317e-14	912306.3265965867	5117041.563758805	5117041.563758805	5117041.563758805
9.486761185080378e-14	894911.9606247228	5176353.766778335	5176353.766778335	5176353.766778335
9.378059050187948e-14	866785.0413255144	5236353.464199306	5236353.464199306	5236353.464199306
9.270602456729484e-14	812634.3934625936	5297048.62484648	5297048.62484648	5297048.62484648
9.164377132920306e-14	773921.1457379694	5358447.309912158	5358447.309912158	5358447.309912158
9.059368970506089e-14	756044.870306513	5420557.674026829	5420557.674026829	5420557.674026829
8.95556402288909e-14	738569.1790898864	5483387.966342215	5483387.966342215	5483387.966342215
8.852948503275833e-14	697136.7268281669	5546946.531626887	5546946.531626887	5546946.531626887
8.751508782846034e-14	680250.0483297941	5611241.811374556	5611241.811374556	5611241.811374556
8.651231388942483e-14	671114.2920014418	5676282.344925244	5676282.344925244	5676282.344925244
8.552103003281693e-14	638330.9121184825	5742076.770599416	5742076.770599416	5742076.770599416
8.454110460185035e-14	602323.5925532036	5808633.826845281	5808633.826845281	5808633.826845281
8.357240744830145e-14	547646.3002230893	5875962.353399378	5875962.353399378	5875962.353399378
8.261480991522375e-14	517901.2120982504	5944071.292460628	5944071.292460628	5944071.292460628
8.166818481986028e-14	467423.0004301745	6012969.689877984	6012969.689877984	6012969.689877984
8.073240643675204e-14	440798.41540644167	6082666.696351848	6082666.696351848	6082666.696351848
7.980735048103981e-14	433220.2712708709	6153171.568649412	6153171.568649412	6153171.568649412
7.889289409195721e-14	434319.6728638691	6224493.670834106	6224493.670834106	6224493.670834106
7.798891581651318e-14	409429.229459624	6296642.475509264	6296642.475509264	6296642.475509264
7.709529559336122e-14	381435.0183318536	6369627.565076224	6369627.565076224	6369627.565076224
7.62119147368534e-14	363545.32047276484	6443458.633007023	6443458.633007023	6443458.633007023
7.533865592127739e-14	364511.55997901334	6518145.48513181	6518145.48513181	6518145.48513181
7.447540316527373e-14	312501.6266139995	6593698.040941223	6593698.040941223	6593698.040941223
7.362204181643198e-14	297053.0419331253	6670126.334903819	6670126.334903819	6670126.334903819
7.277845853606313e-14	275166.50057995424	6747440.517798812	6747440.517798812	6747440.517798812
7.194454128414663e-14	267057.54333377775	6825650.858064234	6825650.858064234	6825650.858064234
7.112017930444986e-14	256725.48508155515	6902272.664878077	6904767.743160736	6904767.743160736
7.030526310981809e-14	211727.66111011783	6982277.68193615	6984801.680951191	6984801.680951191
6.9499684467633e-14	182237.68452993373	7063210.046125415	7065763.301096291	7065763.301096291
6.870333638543786e-14	165820.41121072395	7145080.5064305365	7147663.356466317	7147663.356466317
6.791611309672737e-14	144773.20804612676	7227899.936428872	7230512.724569273	7230512.724569273
6.713791004690037e-14	123344.64589803979	7311679.33573463	7314322.408995585	7314322.408995585
6.63686238793734e-14	122573.56442909068	7396429.831459787	7399103.540879525	7399103.540879525
6.560815242185357e-14	109562.9797245632	7482162.67969192	7484867.380377596	7484867.380377596
6.485639467276852e-14	97907.19057877258	7568889.26698918	7571625.318164035	7571625.318164035
6.411325078785198e-14	67544.26075800217	7656621.111892592	7659388.876943666	7659388.876943666
6.337862206688305e-14	57350.05969769058	7745369.866455883	7748169.712982273	7748169.712982273
6.265241094057732e-14	56334.365353853675	7835147.3177930415	7837979.617654729	7837979.617654729
6.193452095762832e-14	40694.41404882871	7925965.389643819	7928830.519011054	7928830.519011054
6.122485677189735e-14	29798.804282604553	8017836.143957372	8020734.483360638	8020734.483360638
6.052332412975019e-14	30144.205567180168	8110771.782494261	8113703.716874814	8113703.716874814
5.982982985753882e-14	21426.491104811805	8204784.648447024	8207750.5672080135	8207750.5672080135
5.914428184922662e-14	21674.847967770565	8299887.228079528	8302887.525137723	8302887.525137723
5.846658905415537e-14	10043.64267316111	8396092.152385328	8399127.22622343	8399127.22622343
5.779666146495241e-14	10160.059662521764	8493412.198765242	8496482.452484809	8496482.452484809
5.713441010557637e-14	3062.5845313231353	8591860.292724375	8594966.13409936	8594966.13409936
5.647974701949983e-14	3098.0832923206663	8691449.50958881	8694591.351119723	8694591.351119723
5.583258525802748e-14	3133.993523440728	8792193.076242205	8795371.335210893	8795371.335210893
5.519283886874807e-14	3170.319994079685	8894104.372882508	8897319.471407577	8897319.471407577
5.456042288411864e-14	3207.067528916514	8997160.69674895	9000449.299891928	9000449.299891928
5.393525331017967e-14	3244.2410085535853	9101447.796080794	9104774.517791864	9104774.517791864
5.331724711539941e-14	3281.8453701648805	9206943.698884496	9210308.981000256	9210308.981000256
5.270632221964616e-14	1978.8018726673763	9313662.416536748	9317066.706015177	9317066.706015177
5.2102397483286796e-14	0.0	9421618.12282169	9425061.871801507	9425061.871801507
5.150539269641029e-14	0.0	9530825.155813385	9534308.821674095	9534308.821674095
5.091522856817464e-14	0.0	9641298.019780116	9644822.065202769	9644822.065202769
5.0331826716275924e-14	0.0	9753051.387110777	9756616.280139405	9756616.280139405
4.9755109656538044e-14	0.0	9866100.100263555	9869706.314367345	9869706.314367345
4.918500079262161e-14	0.0	9980459.173737248	9984107.187873418	9984107.187873418
4.862142440585093e-14	0.0	10096143.796065388	10099834.094742805	10099834.094742805
4.8064305645157466e-14	0.0	10213169.331833504	10216902.405177029	10216902.405177029
4.751357051713846e-14	0.0	10331551.323719762	10335327.667535353	10335327.667535353
4.696914587622965e-14	0.0	10451305.494559256	10455125.610399809	10455125.610399809
4.6430959414990416e-14	0.0	10572447.74943222	10576312.144664189	10576312.144664189
4.5898939654500305e-14	0.0	10694994.177776467	10698903.365647245	10698903.365647245
4.537301593486567e-14	0.0	10818961.055524278	10822915.555230372	10822915.555230372
4.485311840583491e-14	0.0	10944364.847264105	10948365.184020082	10948365.184020082
4.433917801752145e-14	0.0	11071222.20842728	11075268.913535528	11075268.913535528
4.383112651123288e-14	0.0	11199549.987500116	11203643.59842141	11203643.59842141
4.3328896410405176e-14	0.0	11329365.22826162	11333506.288686505	11333506.288686505
4.283242101164092e-14	0.0	11460685.172047155	11464874.23196815	11464874.23196815
4.234163437585008e-14	0.0	11593527.260038335	11597764.875822986	11597764.875822986
4.185647131949233e-14	0.0	11726698.69403051	11732195.870044243	11732195.870044243
4.1376867405919794e-14	0.0	11862624.174608056	11868185.069005875	11868185.069005875
4.090275893681887e-14	0.0	12000125.182685053	12005750.534033904	12005750.534033904
4.043408294375022e-14	0.0	12139219.980377562	12144910.535805196	12144910.535805196
3.997077717978563e-14	0.0	12279927.041479873	12285683.556774084	12285683.556774084
3.9512780111240727e-14	0.0	12422265.05391811	12428088.293627115	12428088.293627115
3.9060030909502426e-14	0.0	12564531.890427655	12572143.65976621	12572143.65976621
3.8612469442949995e-14	0.0	12704273.778507823	12717868.78782067	12717868.78782067
3.8170036268968736e-14	0.0	12851530.441596763	12865283.032188239	12865283.032188239
3.7732672626055096e-14	0.0	13000493.973193277	13014405.971605668	13014405.971605668
3.730032042601238e-14	0.0	13151184.15780178	13165257.411749028	13165257.411749028
3.6872922246235714e-14	0.0	13303621.009251114	13317857.387864217	13317857.387864217
3.645042132208551e-14	0.0	13457824.773352657	13472226.167427925	13472226.167427925
3.6032761539348423e-14	0.0	13608795.209358996	13628384.252839398	13628384.252839398
3.561988742678438e-14	0.0	13766536.281861793	13786352.384143533	13786352.384143533
3.521174414875933e-14	0.0	13926105.74883828	13946151.541785406	13946151.541785406
3.480827749796224e-14	0.0	14087524.803413983	14107802.949396776	14107802.949396776
3.44094338882056e-14	0.0	14250814.88436634	14271328.07661491	14271328.07661491
3.4015160347308386e-14	0.0	14415997.678972052	14436748.641934047	14436748.641934047
3.362540451006061e-14	0.0	14583095.125887485	14604086.615589922	14604086.615589922
3.324011461126843e-14	0.0	14752129.418062434	14773364.222477758	14773364.222477758
3.2859239478879044e-14	0.0	14923123.005687656	14944603.945104009	14944603.945104009
3.2482728527184256e-14	0.0	15096098.599176597	15117828.526572399	15117828.526572399
3.211053175010198e-14	0.0	15271079.17218165	15293060.973604511	15293060.973604511
3.17425997145347e-14	0.0	15448087.964645397	15470324.559595434	15470324.559595434
3.137888355380407e-14	0.0	15627148.485887196	15649642.827704772	15649642.827704772
3.101933496116069e-14	0.0	15808284.517725566	15831039.593983553	15831039.593983553
3.066390618336828e-14	0.0	15991520.117636755	16014538.95053731	16014538.95053731
3.0312550014361365e-14	0.0	16176879.621949913	16200165.26872588	16200165.26872588
2.996521978897563e-14	0.0	16363901.03225647	16387943.202400267	16387943.202400267
2.962186937675009e-14	0.0	16553576.845541002	16577897.69117704	16577897.69117704
2.928245317580035e-14	0.0	16745451.212463455	16770053.96375064	16770053.96375064
2.8946926106761965e-14	0.0	16939549.616705786	16964437.541244153	16964437.541244153
2.861524360680328e-14	0.0	17135897.837334152	17161074.240598865	17161074.240598865
2.8287361623706842e-14	0.0	17334521.952222776	17359990.17800312	17359990.17800312
2.7963236610018615e-14	0.0	17535448.341517426	17561211.772360936	17561211.772360936
2.7642825517264258e-14	0.0	17738703.691139128	17764765.74880081	17764765.74880081
2.7326085790231677e-14	0.0	17944314.996328387	17970679.142225213	17970679.142225213
2.701297536131908e-14	0.0	18124962.79338416	18178979.300901182	18178979.300901182
2.670345264494777e-14	0.0	18293893.458450336	18389693.890092604	18389693.890092604
2.6397476532038992e-14	0.0	18499405.03064583	18602850.895734545	18602850.895734545
2.6095006384554075e-14	0.0	18713833.710430123	18818478.628150173	18818478.628150173
2.579600203009708e-14	0.0	18930747.857105806	19036605.725810803	19036605.725810803
2.5500423756579352e-14	0.0	19150176.279998545	19257261.159139477	19257261.159139477
2.520823230694518e-14	0.0	19372148.122366134	19480474.23435866	19480474.23435866
2.491938887395788e-14	0.0	19596692.86526913	19706274.597382534	19706274.597382534
2.463385509504565e-14	0.0	19823840.331486385	19934692.2377544	19934692.2377544
2.4351593047206445e-14	0.0	20052321.61165857	20165757.492629718	20165757.492629718
2.4072565241971295e-14	0.0	20284750.32180763	20399501.050805327	20399501.050805327
2.3796734620425245e-14	0.0	20515199.580314975	20635953.956795346	20635953.956795346
2.3524064548285457e-14	0.0	20734313.771827333	20875147.61495434	20875147.61495434
2.3254518811035583e-14	0.0	20949810.255567	21117113.79364829	21117113.79364829
2.2988061609116004e-14	0.0	21192631.10627354	21361884.629473854	21361884.629473854
2.2724657553169125e-14	0.0	21438277.271744575	21609492.631526586	21609492.631526586
2.2464271659339124e-14	0.0	21686770.74948695	21859970.685718633	21859970.685718633
2.2206869344625646e-14	0.0	21894250.847810183	22113352.059146427	22113352.059146427
2.1952416422290635e-14	0.0	22103987.35795168	22369670.404509045	22369670.404509045
2.1700879097317858e-14	0.0	22360197.156011816	22628959.7645778	22628959.7645778
2.1452223961924464e-14	0.0	22618167.033237297	22891254.576717544	22891254.576717544
2.1206417991123904e-14	0.0	22865407.619490683	23156589.677460533	23156589.677460533
2.096342853833977e-14	0.0	23130443.125251815	23425000.30713316	23425000.30713316
2.0723223331069854e-14	0.0	23377131.568499625	23696522.114536386	23696522.114536386
2.0485770466599876e-14	0.0	23648098.523981337	23971191.16168044	23971191.16168044
2.0251038407766372e-14	0.0	23922206.287852984	24249043.928574353	24249043.928574353
2.0018995978768074e-14	0.0	24162343.519340467	24530117.318071038	24530117.318071038
1.978961236102534e-14	0.0	24437778.667720113	24814448.66076851	24814448.66076851
1.956285708908699e-14	0.0	24721039.702758767	25102075.719967935	25102075.719967935
1.9338700046584054e-14	0.0	25007584.04824319	25393036.696689155	25393036.696689155
1.9117111462229883e-14	0.0	25255343.36631713	25687370.23474431	25687370.23474431
1.8898061905866107e-14	0.0	25532518.281448685	25985115.425870296	25985115.425870296
1.8681522284553866e-14	0.0	25784546.941564456	26286311.814920727	26286311.814920727
1.8467463838709867e-14	0.0	25996631.394577235	26590999.40511805	26590999.40511805
1.8255858138286667e-14	0.0	26297947.72864385	26899218.663366567	26899218.663366567
1.80466770789968e-14	0.0	26602770.192022964	27211010.525626983	27211010.525626983
1.783989287858008e-14	0.0	26900167.747507315	27526416.402353335	27526416.402353335
1.7635478073113728e-14	0.0	27076594.365650177	27845478.18399288	27845478.18399288
1.7433405513364784e-14	0.0	27390442.209581546	28168238.246549748	28168238.246549748
1.7233648361184275e-14	0.0	27680579.869545434	28494739.457213085	28494739.457213085
1.703618008594274e-14	0.0	27874201.384134084	28825025.18005043	28825025.18005043
1.6840974461006566e-14	0.0	28135981.207334965	29159139.281767104	29159139.281767104
1.664800556025471e-14	0.0	28443908.127234012	29497126.137532353	29497126.137532353
1.645724775463536e-14	0.0	28731030.26875992	29839030.636872955	29839030.636872955
1.626867570876201e-14	0.0	29021944.054592658	30184898.18963524	30184898.18963524
1.6082264377548544e-14	0.0	29358325.29750687	30534774.732016176	30534774.732016176
1.5897989002882917e-14	0.0	29688920.421699535	30888706.73266434	30888706.73266434
1.5715825110338898e-14	0.0	30032183.105855145	31246741.198851615	31246741.198851615
1.553574850592552e-14	0.0	30321349.717751488	31608925.682716466	31608925.682716466
1.535773527287377e-14	0.0	30629969.46469529	31975308.287579533	31975308.287579533
1.51817617684601e-14	0.0	30969686.24467001	32345937.67433242	32345937.67433242
1.500780462086633e-14	0.0	31320754.812678795	32720863.0679006	32720863.0679006
1.4835840726075527e-14	0.0	31647314.701997004	33100134.263781205	33100134.263781205
1.4665847244803464e-14	0.0	31945606.146362513	33483801.634656526	33483801.634656526
1.4497801599465243e-14	0.0	32289979.665408585	33871916.13708429	33871916.13708429
1.4331681471176655e-14	0.0	32651823.020898174	34264529.31826538	34264529.31826538
1.4167464796789904e-14	0.0	32915735.43145537	34661693.3228901	34661693.3228901
1.4005129765963326e-14	0.0	33161385.219372105	35063460.900063686	35063460.900063686
1.3844654818264633e-14	0.0	33521413.35044588	35469885.4103122	35469885.4103122
1.3686018640307403e-14	0.0	33909963.814492285	35881020.83266951	35881020.83266951
1.352920016292034e-14	0.0	34303018.01057207	36296921.77184655	36296921.77184655
1.3374178558348978e-14	0.0	34691333.055304095	36717643.46548359	36717643.46548359
1.322093323748948e-14	0.0	34929165.77236274	37143241.791486576	37143241.791486576
1.3069443847154074e-14	0.0	35232051.09781551	37573773.275448546	37573773.275448546
1.2919690267367892e-14	0.0	35612271.33595449	38009295.098157	38009295.098157
1.2771652608696721e-14	0.0	35990515.470342405	38449865.1031884	38449865.1031884
1.2625311209605408e-14	0.0	36384488.73382828	38895541.804590575	38895541.804590575
1.248064663384653e-14	0.0	36737828.30506489	39346384.39465425	39346384.39465425
1.2337639667878972e-14	0.0	37094330.45346823	39802452.751774624	39802452.751774624
1.2196271318316093e-14	0.0	37441050.42713112	40263807.44840413	40263807.44840413
1.2056522809403139e-14	0.0	37837479.86429738	40730509.75909725	40730509.75909725
1.1918375580523537e-14	0.0	38218784.11987096	41202621.66864874	41202621.66864874
1.1781811283733797e-14	0.0	38448321.79212004	41680205.88032605	41680205.88032605
1.1646811781326617e-14	0.0	38486407.935273655	42163325.82419723	42163325.82419723
1.1513359143421958e-14	0.0	38642824.94053792	42652045.6655554	42652045.6655554
1.1381435645585676e-14	0.0	38736092.397416726	43130839.09802937	43146430.31344077
1.1251023766475483e-14	0.0	38937568.45878921	43630773.494322576	43646545.42926151
1.1122106185513843e-14	0.0	38958497.714625634	44136502.68630776	44152457.43551456
1.099466578058755e-14	0.0	39111800.60887347	44648093.84211212	44664233.52460749
1.0868685625773683e-14	0.0	39333118.88655728	45165614.90841612	45181941.667782545
1.0744148989091576e-14	0.0	39307631.05040282	45689134.619477846	45705650.62414434
1.0621039330280584e-14	0.0	39440945.47730722	46218722.50626188	46235429.94979195
1.0499340298603293e-14	0.0	39487304.85891626	46754448.90567402	46771350.00705702
1.0379035730673915e-14	0.0	39593827.512544066	47296384.969902985	47313481.97384883
1.0260109648311537e-14	0.0	39377119.96279083	47844602.67587059	47861897.853107855
1.0142546256418012e-14	0.0	39246416.963224284	48398979.89721949	48416670.48236871
1.0026329940880126e-14	0.0	38845269.235565506	48959977.90472704	48977873.543434024
9.911445266495827e-15	0.0	38344719.01881166	49527478.50309696	49545581.57216051
9.797876974924203e-15	0.0	38216532.96360962	50101557.06458967	50119869.96835834
9.685609982658957e-15	0.0	37579763.215355314	50682289.835113935	50700815.00580533
9.5746293790251e-15	0.0	37132075.44514909	51269753.94435341	51288493.842377245
9.464920424198595e-15	0.0	36612245.61696953	51864027.41601056	51882984.530295454
9.356468547248701e-15	0.0	36224617.45129113	52465189.17816932	52484366.02649333
9.249259344202744e-15	0.0	35849484.12215735	53073319.07377792	53092718.20310296
9.143278576133047e-15	0.0	34590412.277155146	53688497.87125321	53708121.858063295
9.038512167265817e-15	0.0	33096387.74210799	54310807.27520775	54330658.72585124
8.93494620311167e-15	0.0	30966858.128731146	54940329.937301464	54960411.48833717
8.832566928617575e-15	0.0	29424758.783557065	55571413.33044385	55597463.78576635
8.731360746340006e-15	0.0	27745265.527860835	56215547.818793856	56241900.22786748
8.631314214638988e-15	0.0	25526292.377039842	56867148.54228556	56893806.40509013
8.532414045892864e-15	0.0	22808921.112087052	57491746.23137642	57553268.89997237
8.434647104733496e-15	0.0	19732904.54361365	58158139.51388824	58220375.29864021
8.338000406301715e-15	0.0	17349768.019998897	58832257.03572287	58895214.202440225
8.24246111452273e-15	0.0	15719542.627927259	59492239.733187236	59577875.239707194
8.148016540401316e-15	0.0	12737730.423230352	60181820.9603816	60268449.07766798
8.054654140336542e-15	0.0	10869680.097225918	60879395.2009678	60967027.434483394
7.96236151445578e-15	0.0	9295002.331580523	61585055.102861114	61673703.0914298
7.87112640496785e-15	0.0	8180033.650941667	62298894.387869105	62388569.905221716
7.78093669453498e-15	0.0	7285338.472376419	63021007.864139415	63111722.82047739
7.691780404663471e-15	0.0	5787198.069658529	63751491.43875151	63843257.88232878
7.60364569411277e-15	0.0	4547050.640665052	64490442.13045461	64583272.249177754
7.516520857322785e-15	0.0	3919988.792234584	65237958.082553096	65331864.20560011
7.430394322859217e-15	0.0	3165954.466242022	65992176.15249313	66089133.17539923
7.345254651876706e-15	0.0	2619516.0890979613	66757098.872171424	66855179.73481092
7.261090536599593e-15	0.0	1986056.42652335	67530887.89693604	67630105.6258614
7.177890798820073e-15	0.0	1268042.653638974	68313645.99712431	68414013.76988025
7.095644388413584e-15	0.0	1013047.4809728607	69104885.0143999	69207008.28116955
7.014340381871175e-15	0.0	518190.95755422785	69619890.6194065	70009194.4808321
6.933967980848714e-15	0.0	263114.5008478906	70426862.58458683	70820678.91075936
6.854516510732718e-15	0.0	187021.69806400026	71243188.25237699	71641569.34778176
6.7759754192225974e-15	0.0	55148.35264748054	72068976.04259372	72471974.8179832
6.698334274929168e-15	0.0	26122.757302592323	72904335.63175993	73312005.61118099
6.62158276598921e-15	0.0	26425.54911408254	73744600.4672666	74161773.29557423
6.545710698695902e-15	0.0	0.0	74515260.1428055	75021390.73256147
6.470707996144954e-15	0.0	0.0	75289676.1560759	75890972.09173036
6.396564696896241e-15	0.0	0.0	76162367.24169677	76770632.86602116
6.3232709536507936e-15	0.0	0.0	76738121.55632015	77660489.8870656
6.250817031942916e-15	0.0	0.0	77623450.23469792	78560661.34070419
6.179193308847328e-15	0.0	0.0	78471956.98216492	79471266.78268258
6.108390271701091e-15	0.0	0.0	79308868.09544168	80392427.15453057
6.03839851684019e-15	0.0	0.0	80227736.79619272	81324264.79962479
5.969208748350591e-15	0.0	0.0	81018136.10260276	82266903.4794377
5.9008117768336174e-15	0.0	0.0	81957226.41033353	83220468.38997482
5.833198518185447e-15	0.0	0.0	82754165.83544515	84185086.17840277
5.766359992390643e-15	0.0	0.0	83309167.24933219	85160884.95986944
5.700287322329449e-15	0.0	0.0	84222351.59648207	86147994.33451992
5.6349717325987885e-15	0.0	0.0	84873453.98080534	87146545.40470919
5.57040454834677e-15	0.0	0.0	85722442.97260912	88156670.79241425
5.506577194120537e-15	0.0	0.0	86221642.86372855	89178504.65684834
5.443481192727328e-15	0.0	0.0	86991086.01499784	90212182.7122792
5.3811081641085784e-15	0.0	0.0	87869202.58036447	91257842.24605386
5.319449824226933e-15	0.0	0.0	88758868.81500824	92315622.13683242
5.258497983966001e-15	0.0	0.0	89680712.54723231	93385662.8730331
5.198244548042726e-15	0.0	0.0	90461477.21288009	94468106.57149117
5.138681513932218e-15	0.0	0.0	91474003.1138934	95563096.99633403
5.079800970804899e-15	0.0	0.0	92410078.5120672	96670779.57807526
5.021595098475832e-15	0.0	0.0	93221892.27041443	97791301.43292986
4.96405616636609e-15	0.0	0.0	93780968.73138319	98924811.38235329
4.907176532476016e-15	0.0	0.0	94574220.79395291	100071459.97280735
4.8509486423702674e-15	0.0	0.0	95670441.20065688	101231399.49575464
4.795365028174469e-15	0.0	0.0	96606611.3157916	102404784.00788526
4.740418307583373e-15	0.0	0.0	97094243.00909838	103591769.35157771
4.686101182880385e-15	0.0	0.0	98089721.6804444	104792513.17559694
4.632406439968321e-15	0.0	0.0	99097206.77547632	106007174.95603244
4.579326947411269e-15	0.0	0.0	99720133.66007358	107235916.01747896
4.526855655487436e-15	0.0	0.0	100693925.31338939	108478899.55446275
4.474985595252838e-15	0.0	0.0	101102133.90038076	109736290.65311608
4.4237098776157305e-15	0.0	0.0	100769932.04029323	111008256.31310314
4.373021692421629e-15	0.0	0.0	100269165.00241102	112254387.02603218
4.3229143075488316e-15	0.0	0.0	99881318.25472263	113555540.22366814
4.273381068014289e-15	0.0	0.0	99721428.71175255	114871775.23403828
4.224415395089729e-15	0.0	0.0	99336489.72422269	116203266.87212658
4.176010785427911e-15	0.0	0.0	99002259.8444729	117550191.97921704
4.12816081019888e-15	0.0	0.0	97575474.92834625	118912729.44638087
4.080859114236131e-15	0.0	0.0	95027456.35867123	120290575.74139763
4.034099415192548e-15	0.0	0.0	93026087.967166	121684877.30428526
3.987875502706021e-15	0.0	0.0	89931268.54477075	123095340.37306218
3.9421812375746174e-15	0.0	0.0	87358881.78840296	124522152.27755688
3.897010550941209e-15	0.0	0.0	85057432.89177749	125965502.51895885
3.85235744348744e-15	0.0	0.0	79237338.19908635	127425582.79498723
3.808215984636932e-15	0.0	0.0	70811974.40163246	128889282.94486213
3.764580311767613e-15	0.0	0.0	63593175.641252875	130383253.08792497
3.721444629433086e-15	0.0	0.0	52934934.54471695	131815311.50235929
3.6788032085929e-15	0.0	0.0	41240559.66430744	133343197.57080223
3.636650385851659e-15	0.0	0.0	34077542.31410041	134839047.08695912
3.594980562706838e-15	0.0	0.0	24363033.33449489	136401981.6138983
3.5537882048052184e-15	0.0	0.0	19018674.787168514	137983032.29033777
3.5130678412078515e-15	0.0	0.0	14811343.988967538	139582409.10259938
3.4728140636634347e-15	0.0	0.0	9955661.71726845	141200324.4709801
3.4330215258900197e-15	0.0	0.0	8013494.362822604	142832745.83007059
3.393684942864951e-15	0.0	0.0	5392625.376885609	144488336.2162247
3.354799090122934e-15	0.0	0.0	2713089.9501147326	146163116.73634142
3.3163588030621544e-15	0.0	0.0	1096011.6124156879	147303155.86129683
3.278358976258345e-15	0.0	0.0	556506.3305722914	148957943.1934286
3.2407945627867067e-15	0.0	0.0	115306.25428741243	150684531.4296145
3.203660573551611e-15	0.0	0.0	54618.44554950055	152421258.2225811
3.1669520766239727e-15	0.0	0.0	0.0	153831742.59935412
3.1306641965862154e-15	0.0	0.0	0.0	155614744.64796308
3.094792113884754e-15	0.0	0.0	0.0	156791124.32069242
3.0593310641898806e-15	0.0	0.0	0.0	158496137.10166633
3.024276337762997e-15	0.0	0.0	0.0	160186922.16867974
2.989623278831092e-15	0.0	0.0	0.0	161764249.77122962
2.9553672849683882e-15	0.0	0.0	0.0	163267392.7026422
2.921503806485074e-15	0.0	0.0	0.0	164330302.08501047
2.888028345823038e-15	0.0	0.0	0.0	165340720.05236387
2.854936456958529e-15	0.0	0.0	0.0	166717193.27115065
2.82222374481166e-15	0.0	0.0	0.0	167613926.78552046
2.7898858646626784e-15	0.0	0.0	0.0	169235722.18380478
2.7579185215749252e-15	0.0	0.0	0.0	170804488.9252923
2.7263174698244025e-15	0.0	0.0	0.0	172361775.16098556
2.6950785123358853e-15	0.0	0.0	0.0	173699473.57641864
2.6641975001254843e-15	0.0	0.0	0.0	174328134.1062094
2.633670331749603e-15	0.0	0.0	0.0	176215068.0981338
2.6034929527602096e-15	0.0	0.0	0.0	177096242.66287255
2.573661355166343e-15	0.0	0.0	0.0	178600949.13902503
2.5441715769017963e-15	0.0	0.0	0.0	179884284.14621267
2.5150197012988978e-15	0.0	0.0	0.0	181225848.981838
2.4862018565683207e-15	0.0	0.0	0.0	179888970.24217117
2.4577142152848524e-15	0.0	0.0	0.0	178162191.29947248
2.4295529938790587e-15	0.0	0.0	0.0	176267860.75518343
2.401714452134771e-15	0.0	0.0	0.0	173499736.45956922
2.3741948926923305e-15	0.0	0.0	0.0	169884478.60173285
2.346990660557528e-15	0.0	0.0	0.0	163610816.82103464
2.3200981426161652e-15	0.0	0.0	0.0	154833893.59307948
2.2935137671541825e-15	0.0	0.0	0.0	147932917.00158095
2.267234003383284e-15	0.0	0.0	0.0	135271065.90474632
2.2412553609719974e-15	0.0	0.0	0.0	114777203.35859871
2.2155743895821083e-15	0.0	0.0	0.0	91857930.59121114
2.190187678410404e-15	0.0	0.0	0.0	64900582.089676045
2.1650918557356723e-15	0.0	0.0	0.0	41831098.579806745
2.140283588470885e-15	0.0	0.0	0.0	28599135.407779526
2.1157595817205194e-15	0.0	0.0	0.0	17087679.3375869
2.091516578342946e-15	0.0	0.0	0.0	10844298.409402046
2.067551358517834e-15	0.0	0.0	0.0	5483085.379362514
2.0438607393185132e-15	0.0	0.0	0.0	1726870.9850569868
2.0204415742892358e-15	0.0	0.0	0.0	290638.21307728946
1.9972907530272794e-15	0.0	0.0	0.0	87608.15636401261
1.9744052007698428e-15	0.0	0.0	0.0	0.0
1.9517818779856736e-15	0.0	0.0	0.0	0.0
1.929417779971373e-15	0.0	0.0	0.0	0.0
1.9073099364523287e-15	0.0	0.0	0.0	0.0
1.8854554111882187e-15	0.0	0.0	0.0	0.0
1.863851301583039e-15	0.0	0.0	0.0	0.0
1.8424947382995922e-15	0.0	0.0	0.0	0.0
1.821382884878404e-15	0.0	0.0	0.0	0.0
1.8005129373609952e-15	0.0	0.0	0.0	0.0
1.7798821239174794e-15	0.0	0.0	0.0	0.0
1.7594877044784213e-15	0.0	0.0	0.0	0.0
1.7393269703709184e-15	0.0	0.0	0.0	0.0
1.7193972439588476e-15	0.0	0.0	0.0	0.0
1.6996958782872391e-15	0.0	0.0	0.0	0.0
1.6802202567307213e-15	0.0	0.0	0.0	0.0
1.6609677926459951e-15	0.0	0.0	0.0	0.0
1.6419359290282902e-15	0.0	0.0	0.0	0.0
1.6231221381717585e-15	0.0	0.0	0.0	0.0
1.6045239213337596e-15	0.0	0.0	0.0	0.0
1.5861388084029893e-15	0.0	0.0	0.0	0.0
1.5679643575714134e-15	0.0	0.0	0.0	0.0
1.5499981550099642e-15	0.0	0.0	0.0	0.0
1.532237814547943e-15	0.0	0.0	0.0	0.0
1.5146809773561084e-15	0.0	0.0	0.0	0.0
1.497325311633385e-15	0.0	0.0	0.0	0.0
1.4801685122971695e-15	0.0	0.0	0.0	0.0
1.4632083006771812e-15	0.0	0.0	0.0	0.0
1.446442424212822e-15	0.0	0.0	0.0	0.0
1.4298686561540043e-15	0.0	0.0	0.0	0.0
1.413484795265406e-15	0.0	0.0	0.0	0.0
1.3972886655341146e-15	0.0	0.0	0.0	0.0
1.3812781158806224e-15	0.0	0.0	0.0	0.0
1.36545101987313e-15	0.0	0.0	0.0	0.0
1.349805275445128e-15	0.0	0.0	0.0	0.0
1.3343388046162108e-15	0.0	0.0	0.0	0.0
1.3190495532160905e-15	0.0	0.0	0.0	0.0
1.3039354906117751e-15	0.0	0.0	0.0	0.0
1.288994609437869e-15	0.0	0.0	0.0	0.0
1.2742249253299682e-15	0.0	0.0	0.0	0.0
1.2596244766611065e-15	0.0	0.0	0.0	0.0
1.2451913242812238e-15	0.0	0.0	0.0	0.0
1.2309235512596184e-15	0.0	0.0	0.0	0.0
1.2168192626303522e-15	0.0	0.0	0.0	0.0
1.202876585140571e-15	0.0	0.0	0.0	0.0
1.1890936670017088e-15	0.0	0.0	0.0	0.0
1.1754686776435459e-15	0.0	0.0	0.0	0.0
1.1619998074710798e-15	0.0	0.0	0.0	0.0
1.148685267624188e-15	0.0	0.0	0.0	0.0
1.135523289740039e-15	0.0	0.0	0.0	0.0
1.122512125718229e-15	0.0	0.0	0.0	0.0
1.1096500474886108e-15	0.0	0.0	0.0	0.0
1.0969353467817775e-15	0.0	0.0	0.0	0.0
1.0843663349021834e-15	0.0	0.0	0.0	0.0
1.0719413425038585e-15	0.0	0.0	0.0	0.0
1.059658719368696e-15	0.0	0.0	0.0	0.0
1.0475168341872805e-15	0.0	0.0	0.0	0.0
1.0355140743422247e-15	0.0	0.0	0.0	0.0
1.0236488456939917e-15	0.0	0.0	0.0	0.0
1.011919572369171e-15	0.0	0.0	0.0	0.0
1.0003246965511776e-15	0.0	0.0	0.0	0.0
9.888626782733544e-16	0.0	0.0	0.0	0.0
9.775319952144396e-16	0.0	0.0	0.0	0.0
9.663311424963825e-16	0.0	0.0	0.0	0.0
9.55258632484473e-16	0.0	0.0	0.0	0.0
9.443129945897622e-16	0.0	0.0	0.0	0.0
9.33492775073748e-16	0.0	0.0	0.0	0.0
9.227965368552969e-16	0.0	0.0	0.0	0.0
9.122228593197784e-16	0.0	0.0	0.0	0.0
9.017703381303882e-16	0.0	0.0	0.0	0.0
8.91437585041631e-16	0.0	0.0	0.0	0.0
8.812232277149417e-16	0.0	0.0	0.0	0.0
8.711259095364192e-16	0.0	0.0	0.0	0.0
8.611442894366488e-16	0.0	0.0	0.0	0.0
8.512770417125884e-16	0.0	0.0	0.0	0.0
8.415228558514961e-16	0.0	0.0	0.0	0.0
8.318804363568751e-16	0.0	0.0	0.0	0.0
8.223485025764135e-16	0.0	0.0	0.0	0.0
8.129257885318952e-16	0.0	0.0	0.0	0.0
8.036110427510588e-16	0.0	0.0	0.0	0.0
7.944030281013853e-16	0.0	0.0	0.0	0.0
7.853005216257888e-16	0.0	0.0	0.0	0.0
7.763023143801893e-16	0.0	0.0	0.0	0.0
7.674072112729482e-16	0.0	0.0	0.0	0.0
7.586140309061434e-16	0.0	0.0	0.0	0.0
7.49921605418661e-16	0.0	0.0	0.0	0.0
7.4132878033108865e-16	0.0	0.0	0.0	0.0
7.328344143923819e-16	0.0	0.0	0.0	0.0
7.244373794282915e-16	0.0	0.0	0.0	0.0
7.161365601915242e-16	0.0	0.0	0.0	0.0
7.079308542136223e-16	0.0	0.0	0.0	0.0
6.998191716585407e-16	0.0	0.0	0.0	0.0
6.918004351778993e-16	0.0	0.0	0.0	0.0
6.838735797678976e-16	0.0	0.0	0.0	0.0
6.760375526278647e-16	0.0	0.0	0.0	0.0
6.682913130204342e-16	0.0	0.0	0.0	0.0
6.606338321333183e-16	0.0	0.0	0.0	0.0
6.530640929426663e-16	0.0	0.0	0.0	0.0
6.455810900779899e-16	0.0	0.0	0.0	0.0
6.381838296886355e-16	0.0	0.0	0.0	0.0
6.308713293117859e-16	0.0	0.0	0.0	0.0
6.236426177419758e-16	0.0	0.0	0.0	0.0
6.164967349021009e-16	0.0	0.0	0.0	0.0
6.094327317159067e-16	0.0	0.0	0.0	0.0
6.024496699819368e-16	0.0	0.0	0.0	0.0
5.955466222489269e-16	0.0	0.0	0.0	0.0
5.887226716926247e-16	0.0	0.0	0.0	0.0
