# Supplementary material for: Search for topological defect dark matter with a global network of optical magnetometers
Source: Nat Phys. 2021 Dec 7;17(12):1396–401. doi: 10.1038/s41567-021-01393-y (PMC8654677; doi:10.1038/s41567-021-01393-y)
Supplement: Supplementary file 5 — Noise data from each magnetometer (Extended Data Fig. 1). [file 41567_2021_1393_MOESM5_ESM.zip]

Archive with 10 entries (10 files):
- beijing01.csv
- berkeley02.csv
- daejeon01.csv
- fribourg01.csv
- hayward01.csv
- hefei01.csv
- krakow01.csv
- lewisburg01.csv
- mainz01.csv
- readme.md.txt
