# Supplementary material for: Search for topological defect dark matter with a global network of optical magnetometers
Source: Nat Phys. 2021 Dec 7;17(12):1396–401. doi: 10.1038/s41567-021-01393-y (PMC8654677; doi:10.1038/s41567-021-01393-y)
Supplement: Supplementary file 5 — Noise data from each magnetometer (Extended Data Fig. 1). [file 41567_2021_1393_MOESM5_ESM.zip › beijing01.csv]

start	end	noise
1195997956.0	1196003556.0	2.3446407161588807
1196003556.0	1196009156.0	0.8793987783818537
1196009156.0	1196014756.0	1.8358170699384049
1196014882.0	1196020082.0	0.9667172735412105
1196020082.0	1196025282.0	2.2631339338741827
1196025282.0	1196030482.0	0.4013181354454696
1196030538.0	1196036658.0	2.2269533731097284
1196036658.0	1196042778.0	1.136330276286155
1196042778.0	1196048898.0	0.8949963419837954
1196048970.0	1196054886.0	2.5758734438049853
1196054886.0	1196060802.0	2.1428944095403457
1196060802.0	1196066718.0	0.509494109625347
1196066718.0	1196072634.0	3.3431110697904125
1196072634.0	1196078550.0	1.4997055280028424
1196078872.0	1196084732.0	0.8998925841775655
1196084732.0	1196090592.0	0.8480848660966894
1196090592.0	1196096452.0	0.6390653102474121
1196096522.0	1196102328.0	1.156500968951496
1196102328.0	1196108135.0	2.304674844860158
1196108135.0	1196113942.0	1.3850813228273289
1196113942.0	1196119749.0	2.3359710596895344
1196119749.0	1196125556.0	1.6732528875134822
1196173340.0000002	1196178159.0000002	2.396888275015287
1196178159.0000002	1196182979.0000002	0.9348364710300764
1196182979.0000002	1196187799.0000002	1.68514737744612
1196188008.0	1196193348.0	2.0509742523308043
1196193348.0	1196198688.0	1.3621399099725997
1196198688.0	1196204028.0	2.1728634812225454
1196204046.0	1196210146.0	1.8231481012988744
1196210146.0	1196216246.0	1.7088248630460352
1196216246.0	1196222346.0	3.4411096334731113
1196222346.0	1196228446.0	2.719079244539812
1196228446.0	1196234546.0	2.784614838539173
1196234546.0	1196240646.0	1.7953342079714525
1196240701.0	1196246326.0	1.5974435048698492
1196246326.0	1196251951.0	1.625953852852967
1196251951.0	1196257576.0	1.433054326959792
1196257576.0	1196263201.0	1.084708366758426
1196263279.0000002	1196269473.0000002	3.908863838078262
1196269473.0000002	1196275668.0000002	1.1039344622730272
1196275668.0000002	1196281863.0000002	4.0431863655851945
1196281863.0000002	1196288058.0000002	2.2075647470332043
1196288124.0	1196295124.0	2.3166168087195493
1196295124.0	1196302124.0	2.3958643414013223
1196302124.0	1196309124.0	2.118702768874044
1196309146.0	1196315126.0	1.1122052810309524
1196315126.0	1196321106.0	0.857713505445546
1196321106.0	1196327086.0	1.4222648434701681
1196327541.0	1196333141.0	3.0552013928529087
1196333141.0	1196338741.0	0.6531083071449557
1196338741.0	1196344341.0	1.834772352480241
1196344413.0	1196350389.0	2.1395501590001462
1196350389.0	1196356365.0	1.2655266387709205
1196356365.0	1196362341.0	2.2554839054532234
1196362341.0	1196368317.0	3.0468940648696563
1196368317.0	1196374293.0	2.224546049379211
1196374365.0	1196380701.0	1.5702838980651652
1196380701.0	1196387037.0	1.7095472913028826
1196387037.0	1196393373.0	2.190227116779719
1196393373.0	1196399709.0	1.6556891625044619
1196399709.0	1196406045.0	1.6934959724586829
1196412315.0	1196417855.0	1.3280543789105852
1196417855.0	1196423395.0	1.5173802699792103
1196423395.0	1196428935.0	2.8133696439449505
1196428998.0	1196434438.0	1.7097604982363188
1196434438.0	1196439878.0	1.8718884435066132
1196439878.0	1196445318.0	2.0067929200868675
1196445372.0	1196452052.0	1.6716326910137052
1196452052.0	1196458732.0	2.658723621578715
1196458732.0	1196465412.0	0.4259505875128438
1196465464.0	1196470657.0	2.805857866906234
1196470657.0	1196475851.0	4.507830373089834
1196478282.0000002	1196483689.0000002	2.8850554400022617
1196483689.0000002	1196489097.0000002	3.2424281056370354
1196489097.0000002	1196494505.0000002	5.318253925112236
1196501345.0	1196506665.0	3.229173018823841
1196506665.0	1196511985.0	0.7726169368304044
1196511985.0	1196517305.0	3.4585107446697325
1196517332.0	1196522192.0	1.3840868476333608
1196522192.0	1196527052.0	1.3535504648218935
1196527052.0	1196531912.0	0.8515828146099076
1196531954.0	1196537734.0	2.268052575949216
1196537734.0	1196543514.0	2.514585438733857
1196543514.0	1196549294.0	4.007905833478046
1196550049.0	1196555707.0	0.6220542743345249
1196555707.0	1196561365.0	3.0340170538835287
1196561365.0	1196567023.0	2.7050515959331034
1196567023.0	1196572681.0	2.664529762726686
1196572683.0	1196577298.0	1.246229925990263
1196577298.0	1196581914.0	5.64849707852126
1196581917.0	1196588663.0	4.359927817172587
1196588663.0	1196595409.0	1.7931489308229673
1196595448.0	1196601608.0	2.3069504598458006
1196601608.0	1196607768.0	2.362569840752741
1196607768.0	1196613928.0	3.104957343688394
1196614013.0	1196620808.0	3.160718176084845
1196620808.0	1196627603.0	0.7900267160941834
1196627603.0	1196634398.0	1.0290093377408402
1196634398.0	1196641193.0	2.393434350129389
1196641263.0	1196648019.0	2.3865786563465994
1196648019.0	1196654775.0	2.374730369166066
1196654775.0	1196661531.0	2.9547258544969597
1196661531.0	1196668287.0	2.181592709676426
1196668287.0	1196675043.0	1.953008140736375
1196675487.0	1196682543.0	2.2142565439170463
1196682543.0	1196689599.0	2.2227440038750226
1196689599.0	1196696655.0	2.4090315725897455
1196696655.0	1196703711.0	1.7597775649451946
1196703711.0	1196710767.0	1.3005035018955693
1196710767.0	1196717823.0	1.3130291518374106
1196717823.0	1196724879.0	1.2529009948431298
1196724879.0	1196731935.0	3.6626599423691304
1196731935.0	1196738991.0	2.2550505057578136
1196738991.0	1196746047.0	1.5078306938551405
1196746047.0	1196753103.0	1.7983546451650374
1196753103.0	1196760159.0	1.4869961127925326
1196760159.0	1196767215.0	1.5910500455241632
1196767215.0	1196774271.0	1.9713427618544166
1196774271.0	1196781327.0	3.1135667741649318
1196781763.0	1196788400.0	2.115013367789276
1196788400.0	1196795038.0	4.3022718493857965
1196795038.0	1196801675.0	1.8880620449409664
1196801675.0	1196808313.0	1.209061163409448
1196808313.0	1196814950.0	4.123143521595668
1196814950.0	1196821588.0	1.5104620700233573
1196821588.0	1196828225.0	2.3776234188499656
1196828225.0	1196834863.0	1.3727379006557958
1196835942.0	1196841402.0	2.2466728570325456
1196841402.0	1196846862.0	1.775706270127742
1196846862.0	1196852322.0	3.5136432678257905
1196852412.0	1196858322.0	3.4280507522572092
1196858322.0	1196864232.0	3.1131247018072528
1196865256.0000002	1196871155.0000002	2.269352279648104
1196871155.0000002	1196877055.0000002	3.428299814374184
1196877055.0000002	1196882955.0000002	2.2985914933347473
1196882979.0	1196890119.0	2.643873447105002
1196890119.0	1196897259.0	2.7609477363541273
1196897259.0	1196904399.0	2.204451631617192
1197006537.0	1197013632.0	1.1845216161449468
1197013632.0	1197020727.0	1.7202935770508196
1197020727.0	1197027822.0	0.9718492145099232
1197027822.0	1197034917.0	4.060584275595436
1197034975.0	1197041605.0	3.478588614538776
1197041605.0	1197048235.0	2.1457292355271824
1197048235.0	1197054865.0	2.5303393671512304
1197054865.0	1197061495.0	2.794395249488728
1197061495.0	1197068125.0	5.00470326616402
1197068125.0	1197074755.0	3.6221141314512475
1197074755.0	1197081385.0	3.8620253919261547
1197081385.0	1197088015.0	3.6643991141594423
1197088015.0	1197094645.0	1.7168802507138805
1197094645.0	1197101275.0	2.3553337950491553
1197101512.0	1197108129.0	3.3199124561544613
1197108129.0	1197114746.0	3.582495139395922
1197114746.0	1197121363.0	1.4328217944316992
1197121363.0	1197127980.0	3.088442446257933
1197127980.0	1197134597.0	1.8028644615629354
1197134597.0	1197141214.0	2.120645712665727
1197141214.0	1197147832.0	1.3966235139018373
1197147995.0	1197153015.0	0.5393473737830494
1197153015.0	1197158035.0	1.7981497896111072
1197158035.0	1197163055.0	2.4715057269320098
1197164972.0	1197171459.0	1.6175946950238518
1197171459.0	1197177947.0	3.7680825355883276
1197177947.0	1197184434.0	1.7200337804612718
1197184434.0	1197190922.0	2.0550904417816978
1197190922.0	1197197409.0	2.7307338999857054
1197197409.0	1197203897.0	2.046584578103555
1197203897.0	1197210384.0	2.330630407665029
1197210384.0	1197216872.0	3.8272409532088476
1197216918.0	1197221628.0	1.1048696570768919
1197221628.0	1197226338.0	2.1295632090260637
1197226393.0	1197233158.0	1.1491559156621498
1197233158.0	1197239923.0	1.4642610613427378
1197239923.0	1197246688.0	1.38622433851132
1197246688.0	1197253453.0	4.829281584759936
1197259965.0	1197264944.0	0.5790199769172065
1197264944.0	1197269923.0	1.525905745790401
1197275002.0	1197279633.0	2.2189607359346244
1197279633.0	1197284265.0	3.618949556948544
1197284387.0	1197290147.0	1.8169150248382409
1197290147.0	1197295907.0	1.0986853045317841
1197390101.0	1197395636.0	2.1633223360689815
1197395636.0	1197401171.0	1.6812159877435757
1197401171.0	1197406706.0	0.8006267712881392
1197406706.0	1197412241.0	2.994366484058679
1197412377.0	1197417977.0	1.329394861021053
1197417977.0	1197423577.0	3.6344279123068652
1197423577.0	1197429177.0	1.040513236323506
1197435464.0	1197441824.0	1.5958149837265454
1197441824.0	1197448184.0	2.6312536922014784
1197448184.0	1197454544.0	2.3006572828534115
1197454544.0	1197460904.0	1.7481477279457387
1197460904.0	1197467264.0	2.658895245209499
1197467682.0	1197474672.0	2.432974756236007
1197474672.0	1197481662.0	1.818733822784627
1197481755.0	1197488307.0	3.4040513770707963
1197488307.0	1197494859.0	1.5431436201880167
1197494859.0	1197501411.0	1.506038895463121
1197501411.0	1197507963.0	2.7091371871270016
1197507963.0	1197514515.0	2.376489258167924
1197514545.0	1197520125.0	1.957171674105793
1197520125.0	1197525705.0	1.8026889535861363
1197525705.0	1197531285.0	4.053267524509742
1197531343.0	1197537778.0	0.8311533076646795
1197537778.0	1197544213.0	1.5887220932457786
1197544213.0	1197550648.0	1.4879366977310582
1197550648.0	1197557083.0	0.9954094921725162
1197557139.0	1197562399.0	2.7556211655469802
1197562399.0	1197567659.0	2.5334416554682857
1197567659.0	1197572919.0	3.0899332267077626
1197572998.0	1197579578.0	1.469322344681876
1197579578.0	1197586158.0	3.3419461152281364
1197586158.0	1197592738.0	2.0024475372290134
1197592759.0	1197599755.0	1.9972915618683975
1197599755.0	1197606751.0	1.7641386469913412
1197606751.0	1197613747.0	2.0592796995256863
1197613747.0	1197620743.0	0.7752121720867208
1197620743.0	1197627739.0	3.4582217653119347
1197627977.0	1197632997.0	4.45985678778581
1197632997.0	1197638017.0	0.8212028269197422
1197638017.0	1197643037.0	2.7835542276247414
1197643046.0	1197649178.0	1.2453001698543928
1197649178.0	1197655310.0	2.6719628524774195
1197655310.0	1197661442.0	2.3492841173682515
1197661442.0	1197667574.0	1.4781009863399015
1197667574.0	1197673706.0	3.2251969344455444
1197677050.0	1197684250.0	1.4664527175702609
1197684250.0	1197691450.0	0.9950442407935652
1197691450.0	1197698650.0	1.0445569385172062
1197698650.0	1197705850.0	2.931232780929717
1197705850.0	1197713050.0	2.206693366400657
1197713069.0	1197720209.0	2.3124319376771494
1197720209.0	1197727349.0	1.4368272397562536
1197727499.0	1197731728.0	2.3409122493101115
1197731728.0	1197735958.0	3.298428107762735
1197743372.0	1197750203.0	2.9698038101226865
1197750203.0	1197757034.0	1.3098128984548563
1197757034.0	1197763866.0	2.986138778445655
1197763866.0	1197770697.0	1.1217270032620843
1197770697.0	1197777529.0	1.3577063688719466
1197777529.0	1197784360.0	2.3508897024888205
1197784360.0	1197791192.0	2.3399351596092313
1197791460.0	1197798510.0	1.3375227835633257
1197798510.0	1197805560.0	3.7743608523839876
1197805692.0	1197812012.0	1.4537955942686662
1197812012.0	1197818332.0	1.5388895375417908
1197818332.0	1197824652.0	1.3209183798745232
1197824814.0	1197829954.0	1.6288530836951531
1197829954.0	1197835094.0	2.267984917945687
1197835094.0	1197840234.0	2.243152368913573
1197840301.0	1197846801.0	3.367500009834392
1197846801.0	1197853301.0	3.5962251788794455
1197853301.0	1197859801.0	2.178305719409301
1197859894.0	1197866036.0	0.8021145685180279
1197866036.0	1197872179.0	4.851403928861814
1197872179.0	1197878321.0	20.717791421437237
1197878321.0	1197884464.0	1.8985424892525222
1197884465.0	1197890989.0	1.4113169691563945
1197890989.0	1197897514.0	4.04222682383833
1197897514.0	1197904039.0	5.357602920762779
1197904039.0	1197910564.0	3.088122829797176
1197910564.0	1197917089.0	2.6998361852751565
1197917089.0	1197923614.0	2.1761804210007196
1197969401.0	1197974291.0	4.190916490491932
1197974291.0	1197979181.0	1.0295516438931527
