# Supplementary material for: Search for topological defect dark matter with a global network of optical magnetometers
Source: Nat Phys. 2021 Dec 7;17(12):1396–401. doi: 10.1038/s41567-021-01393-y (PMC8654677; doi:10.1038/s41567-021-01393-y)
Supplement: Supplementary file 5 — Noise data from each magnetometer (Extended Data Fig. 1). [file 41567_2021_1393_MOESM5_ESM.zip › berkeley02.csv]

start	end	noise
1195992035.0	1195998735.0	0.08700545632641524
1195998735.0	1196005435.0	0.043006884800894304
1196005435.0	1196012135.0	0.060054525722580424
1196012135.0	1196018835.0	0.05422092033963196
1196018835.0	1196025535.0	0.1425914601317051
1196025535.0	1196032235.0	0.05559986502502828
1196037750.0	1196044328.0	4.074986626067525
1196044328.0	1196050906.0	5.146706052076176
1196050906.0	1196057484.0	5.387934428572594
1196057484.0	1196064062.0	4.22842363372552
1196064062.0	1196070640.0	6.775916665345847
1196070640.0	1196077219.0	2.7411861522411725
1196077219.0	1196083797.0	5.585697572265568
1196083797.0	1196090375.0	2.623188894033258
1196090375.0	1196096953.0	5.421449036364752
1196096953.0	1196103531.0	0.788207888331713
1196103531.0	1196110110.0	5.15796292867207
1196110528.0000002	1196117706.0000002	7.204812716025651
1196117706.0000002	1196124884.0000002	4.996836211270394
1196124884.0000002	1196132062.0000002	4.443231458944153
1196132062.0000002	1196139240.0000002	5.318502917537529
1196139240.0000002	1196146418.0000002	5.292327954684783
1196146418.0000002	1196153597.0000002	4.024132071211609
1196153597.0000002	1196160775.0000002	4.473109198067851
1196160775.0000002	1196167953.0000002	4.082112323848698
1196167953.0000002	1196175131.0000002	2.733241886090788
1196175131.0000002	1196182309.0000002	5.978415446975597
1196182309.0000002	1196189487.0000002	7.214383819163296
1196189513.0	1196196434.0	5.144543928810011
1196196434.0	1196203356.0	5.724458491034337
1196203356.0	1196210278.0	7.5178879086797785
1196210278.0	1196217200.0	7.235094887087196
1196217200.0	1196224122.0	5.557049296288141
1196224122.0	1196231043.0	4.077545780516206
1196231043.0	1196237965.0	3.4190455931417856
1196237965.0	1196244887.0	5.531797879089432
1196244887.0	1196251809.0	5.062752479244702
1196251809.0	1196258731.0	4.366404208242102
1196258731.0	1196265653.0	4.103431499042787
1196266545.0	1196273494.0	5.8377960802126365
1196273494.0	1196280443.0	6.636852784407421
1196280443.0	1196287392.0	5.945749442723523
1196287392.0	1196294341.0	3.8653198327061453
1196294341.0	1196301290.0	4.737224644865778
1196301290.0	1196308239.0	4.010531780624807
1196308239.0	1196315188.0	4.928810940837631
1196315188.0	1196322137.0	3.4194703712301378
1196322137.0	1196329086.0	3.170056676390765
1196329086.0	1196336035.0	4.730220059823423
1196336035.0	1196342985.0	6.636947622979564
1196342985.0	1196349934.0	2.37166028503402
1196349934.0	1196356883.0	7.556109037555576
1196356883.0	1196363832.0	6.057146574614926
1196363832.0	1196370781.0	3.4014084096284507
1196370781.0	1196377730.0	4.778521018367245
1196377730.0	1196384679.0	6.783985028953105
1196384679.0	1196391628.0	5.264922991670593
1196391628.0	1196398577.0	1.5839019726290084
1196398577.0	1196405526.0	4.149289707657661
1196405526.0	1196412475.0	2.769040329491702
1196412475.0	1196419425.0	3.1784528403803276
1196419485.0	1196426488.0	5.877123997493797
1196426488.0	1196433491.0	7.251093527729855
1196433491.0	1196440495.0	6.409937826135858
1196440495.0	1196447498.0	3.5412404265586344
1196447498.0	1196454501.0	2.820328371947197
1196454501.0	1196461505.0	2.768537758826349
1196461505.0	1196468508.0	6.655949431611499
1196468508.0	1196475511.0	1.7362347636796989
1196475511.0	1196482515.0	5.326429650140329
1196482515.0	1196489518.0	5.704688257905712
1196489518.0	1196496521.0	5.847987139295465
1196496521.0	1196503525.0	6.5616581176272115
1196503525.0	1196510528.0	7.7550893885346275
1196510528.0	1196517531.0	4.804090276909974
1196517531.0	1196524535.0	6.985508175800938
1196524535.0	1196531538.0	6.960172767424071
1196531538.0	1196538541.0	5.996285065287192
1196538541.0	1196545545.0	6.27578837329412
1196545545.0	1196552548.0	6.156656141255236
1196552548.0	1196559551.0	5.433563030399776
1196559551.0	1196566555.0	5.522807741148292
1196566555.0	1196573558.0	5.152205615953067
1196573558.0	1196580561.0	5.0936984473697295
1196580561.0	1196587565.0	3.151962311752649
1196587565.0	1196594568.0	4.478940725269932
1196594568.0	1196601571.0	5.437704440712501
1196601571.0	1196608575.0	2.477561833790168
1196608575.0	1196615578.0	2.981112368056276
1196615578.0	1196622581.0	5.214792518287702
1196622581.0	1196629585.0	3.263588338419906
1196629585.0	1196636588.0	2.8715245886602463
1196636588.0	1196643591.0	3.0350108234414983
1196643591.0	1196650595.0	4.644666783351628
1196650595.0	1196657598.0	2.5350287044304642
1196657598.0	1196664601.0	3.3583722240689893
1196664601.0	1196671605.0	2.471816957058829
1196675025.0000002	1196679614.0000002	5.802340917130698
1196679614.0000002	1196684204.0000002	6.762699409745944
1196684265.0	1196691422.0	5.4255200276546915
1196691422.0	1196698580.0	5.148259098705506
1196698580.0	1196705737.0	6.277356326852809
1196705737.0	1196712895.0	4.047216367027283
1196712895.0	1196720053.0	5.962394327337216
1196720053.0	1196727210.0	6.855084739113955
1196727210.0	1196734368.0	7.03287417992732
1196734368.0	1196741525.0	4.362139572284597
1196741525.0	1196748683.0	1.5119394447527295
1196748683.0	1196755841.0	6.49299296509549
1196755841.0	1196762998.0	4.867689714717362
1196762998.0	1196770156.0	7.5458075560190325
1196770156.0	1196777313.0	4.714993631497043
1196777313.0	1196784471.0	4.755259591610957
1196784471.0	1196791629.0	1.6807425805598777
1196791629.0	1196798786.0	3.392850396014592
1196798786.0	1196805944.0	5.993215765738514
1196805944.0	1196813101.0	2.7206148340803136
1196813101.0	1196820259.0	5.797872069276482
1196820259.0	1196827417.0	4.420894333526371
1196827417.0	1196834574.0	4.649043843970273
1196834574.0	1196841732.0	5.433203451393453
1196841732.0	1196848889.0	5.83818781300843
1196848889.0	1196856047.0	6.02144202850174
1196856047.0	1196863205.0	6.316214028657071
1196863205.0	1196870362.0	5.904374595310012
1196870362.0	1196877520.0	1.512699686903376
1196877520.0	1196884677.0	4.458563437839046
1196884677.0	1196891835.0	3.2866889883430708
1196891835.0	1196898993.0	5.269171977154275
1196898993.0	1196906150.0	5.2854363760892795
1196906150.0	1196913308.0	5.932336922360685
1196913308.0	1196920465.0	5.8966772456963215
1196920465.0	1196927623.0	3.474895468595798
1196927623.0	1196934781.0	4.293401425859382
1196934781.0	1196941938.0	3.5637051579355985
1196941938.0	1196949096.0	1.8615470785819852
1196949096.0	1196956253.0	3.5381806258547543
1196956253.0	1196963411.0	2.181347075264107
1196963411.0	1196970569.0	2.4643930386245914
1196970569.0	1196977726.0	4.1825585831233
1196977726.0	1196984884.0	3.211272827285274
1196984884.0	1196992041.0	1.254681533303712
1196992041.0	1196999199.0	5.7790362112424525
1196999199.0	1197006357.0	1.517794835129732
1197006357.0	1197013514.0	2.716155047745372
1197013514.0	1197020672.0	5.7538401565840385
1197020672.0	1197027829.0	2.9229327283838042
1197027829.0	1197034987.0	3.816798092493291
1197034987.0	1197042145.0	3.791341805623611
1197042145.0	1197049302.0	1.5981982734872269
1197049302.0	1197056460.0	3.749602606691682
1197056460.0	1197063617.0	3.769941511399206
1197063617.0	1197070775.0	5.540200976454343
1197070775.0	1197077933.0	5.765917067008189
1197077933.0	1197085090.0	7.064210890260087
1197085090.0	1197092248.0	6.533569004282906
1197092248.0	1197099405.0	2.935283622128498
1197099405.0	1197106563.0	6.797010975142757
1197106563.0	1197113721.0	3.4536880826600793
1197113721.0	1197120878.0	6.1803719316129655
1197120878.0	1197128036.0	5.06644702304862
1197128036.0	1197135193.0	5.423129468710888
1197135193.0	1197142351.0	3.678662509884061
1197142351.0	1197149509.0	1.8062238610272296
1197149509.0	1197156666.0	3.5941537112078072
1197156666.0	1197163824.0	3.799912324538767
1197163824.0	1197170981.0	4.711315570052689
1197170981.0	1197178139.0	4.318129230830178
1197178139.0	1197185297.0	4.242660387375039
1197185297.0	1197192454.0	5.654790075336331
1197192454.0	1197199612.0	2.4860964468469313
1197199612.0	1197206769.0	1.9531082221398453
1197206769.0	1197213927.0	3.5476417430241014
1197213927.0	1197221085.0	2.562168540893231
1197221145.0	1197225195.0	1.054543208246034
1197225195.0	1197229245.0	4.073481911531621
1197229305.0	1197236450.0	3.159279779139838
1197236450.0	1197243595.0	2.52274263517543
1197243595.0	1197250740.0	4.483603763506676
1197250740.0	1197257885.0	2.510900827515261
1197257885.0	1197265030.0	1.9791862904210387
1197265030.0	1197272175.0	5.762186999200064
1197272175.0	1197279320.0	6.2436290226524545
1197279320.0	1197286465.0	4.667297611114035
1197286465.0	1197293610.0	7.787362767124219
1197293610.0	1197300756.0	5.9726159089634425
1197300756.0	1197307901.0	4.140024827457433
1197307901.0	1197315046.0	2.830969073363868
1197315046.0	1197322191.0	4.6588391092868235
1197322191.0	1197329336.0	7.689424016422969
1197329336.0	1197336481.0	10.898779158039764
1197336481.0	1197343626.0	5.379576135499975
1197343626.0	1197350771.0	8.82962103819571
1197350771.0	1197357916.0	4.409178658182286
1197357916.0	1197365062.0	8.78283474401624
1197365062.0	1197372207.0	9.123796386035773
1197372207.0	1197379352.0	6.335808281786206
1197379352.0	1197386497.0	5.315625875034538
1197386497.0	1197393642.0	8.194226916081268
1197393642.0	1197400787.0	7.8604983214744655
1197400787.0	1197407932.0	7.040661496370552
1197407932.0	1197415077.0	3.163784634531771
1197415077.0	1197422222.0	7.20340738588885
1197422222.0	1197429367.0	2.7998869694281665
1197429367.0	1197436513.0	2.6249746719732197
1197436513.0	1197443658.0	10.164900875456873
1197443658.0	1197450803.0	4.093451023154027
1197450803.0	1197457948.0	3.148889538378717
1197457948.0	1197465093.0	1.655515504669242
1197465093.0	1197472238.0	7.110647591474073
1197472238.0	1197479383.0	8.355065525635158
1197479383.0	1197486528.0	3.4498594658917616
1197486528.0	1197493673.0	8.236516479647818
1197493673.0	1197500819.0	8.069531216867187
1197500819.0	1197507964.0	10.19197883588444
1197507964.0	1197515109.0	9.71803905002499
1197515109.0	1197522254.0	4.082350321607469
1197522254.0	1197529399.0	2.7803660435325095
1197529399.0	1197536544.0	6.728755677547019
1197536544.0	1197543689.0	4.619746659353329
1197543689.0	1197550834.0	3.966017931575232
1197550834.0	1197557979.0	8.042947894742344
1197557979.0	1197565125.0	3.825830894871532
1197565185.0	1197572160.0	9.576031140389333
1197572160.0	1197579135.0	7.097282363895929
1197579135.0	1197586110.0	7.963845529742481
1197586110.0	1197593085.0	5.201121617387223
1197593085.0	1197600060.0	7.954819007412397
1197600060.0	1197607035.0	5.4014876185747145
1197607035.0	1197614010.0	6.629583803869971
1197614010.0	1197620985.0	6.007054053062433
1197620985.0	1197627960.0	6.194182362758564
1197627960.0	1197634935.0	5.616118846663019
1197634935.0	1197641910.0	5.636017182887798
1197641910.0	1197648885.0	5.522369688552385
1197648885.0	1197655860.0	6.078735576997811
1197655860.0	1197662835.0	5.305509731705659
1197662835.0	1197669810.0	3.8225831933240575
1197669810.0	1197676785.0	6.710743727901561
1197676785.0	1197683760.0	5.038249365564264
1197683760.0	1197690735.0	5.961090154155666
1197690735.0	1197697710.0	8.78043242440473
1197697710.0	1197704685.0	6.752872684292405
1197704685.0	1197711660.0	3.9437018882267756
1197711660.0	1197718635.0	4.300663284758923
1197718635.0	1197725610.0	6.248436762805557
1197725610.0	1197732585.0	4.930275231696604
1197732645.0	1197739842.0	7.342626175585198
1197739842.0	1197747040.0	6.060690950589459
1197747040.0	1197754238.0	5.139265715425649
1197754238.0	1197761436.0	7.439241703874992
1197761436.0	1197768634.0	6.421019833142452
1197768634.0	1197775832.0	4.514078549683248
1197775832.0	1197783030.0	5.448305898794031
1197783030.0	1197790228.0	3.824329396814645
1197790228.0	1197797426.0	5.242096934255206
1197797426.0	1197804624.0	4.628244557674495
1197804624.0	1197811822.0	8.305157587908905
1197811822.0	1197819020.0	5.703690434395264
1197819020.0	1197826218.0	6.642151201944058
1197826218.0	1197833416.0	4.855956788878116
1197833416.0	1197840613.0	6.299144435569746
1197840613.0	1197847811.0	3.3475912299393427
1197847811.0	1197855009.0	7.189900701420022
1197855009.0	1197862207.0	6.429343348341586
1197862207.0	1197869405.0	7.039835836670095
1197869405.0	1197876603.0	6.052048922114415
1197876603.0	1197883801.0	6.377728147957401
1197883801.0	1197890999.0	3.525956034948787
1197890999.0	1197898197.0	5.966820678429962
1197898197.0	1197905395.0	8.449548888196796
1197905395.0	1197912593.0	6.670258070278317
1197912593.0	1197919791.0	6.7755105986599755
1197919791.0	1197926989.0	6.5501024844065086
1197926989.0	1197934187.0	3.1338973311322196
1197934187.0	1197941385.0	7.261154081090182
