# Supplementary material for: Search for topological defect dark matter with a global network of optical magnetometers
Source: Nat Phys. 2021 Dec 7;17(12):1396–401. doi: 10.1038/s41567-021-01393-y (PMC8654677; doi:10.1038/s41567-021-01393-y)
Supplement: Supplementary file 5 — Noise data from each magnetometer (Extended Data Fig. 1). [file 41567_2021_1393_MOESM5_ESM.zip › daejeon01.csv]

start	end	noise
1195991996.0	1195992190.0	8.372547075736835
1195992191.0	1195992898.0	3.3986402293176687
1195992899.0	1195993289.0	5.61402944629951
1195993290.0	1195993951.0	2.22547788782388
1195993952.0	1195994110.0	1.4297064121522747
1195994111.0	1195994527.0	3.073467904150227
1195994528.0	1195995149.0	2.7288174345839287
1195995150.0	1195995829.0	6.94281156854527
1195995830.0000002	1195996076.0000002	1.47927833307021
1195996077.0	1195996159.0	1.7088361210173948
1195996160.0	1195996453.0	4.095046635965726
1195996500.0000002	1195996884.0000002	9.792159366532609
1195996886.0	1195997436.0	3.8944149264029533
1195997437.0	1195998305.0	3.4286654062617683
1195998306.0	1195999232.0	8.022919983675463
1195999233.0000002	1195999599.0000002	4.122490135835183
1195999601.0	1196000399.0	4.107937028826904
1196000400.0	1196000625.0	3.2409404719830395
1196000653.0	1196000706.0	3.1038076248743915
1196000707.0000002	1196001159.0000002	13.070043721110528
1196001161.0	1196001493.0	4.551027262221225
1196001494.0	1196001583.0	0.712833975071454
1196001584.0	1196001805.0	5.793886351443621
1196001806.0	1196003866.0	5.204093817960985
1196003867.0	1196004802.0	2.8380792828679384
1196004803.0	1196005271.0	4.888326974712707
1196005272.0	1196005469.0	2.9670588678382264
1196005470.0	1196005559.0	0.7621457549311549
1196005578.0	1196006191.0	6.04312355202257
1196006192.0	1196006319.0	1.3314729617645011
1196006322.0	1196006648.0	9.293443077485906
1196006649.0	1196007337.0	5.0681383662403485
1196007338.0000002	1196007761.0000002	3.2104543809772714
1196007763.0	1196008666.0	3.6832033210566113
1196008667.0	1196009960.0	2.2550466662724675
1196009961.0	1196010215.0	3.5137367403511743
1196010216.0	1196011501.0	2.3133384425354278
1196011502.0000002	1196012574.0000002	3.9500653914420463
1196012576.0	1196013827.0	4.644518588468335
1196013828.0	1196014156.0	2.289144380281122
1196014157.0	1196014323.0	2.8282100229514073
1196014324.0	1196014615.0	5.580508144515157
1196014616.0	1196016255.0	4.348260000397645
1196016256.0	1196016722.0	8.909278595243807
1196016723.0	1196017204.0	4.669144745962787
1196017210.0	1196017454.0	6.227902186276949
1196017455.0	1196018251.0	6.001073442063782
1196018255.0	1196018586.0	5.692727218765572
1196018587.0	1196019027.0	4.243695798541919
1196019028.0	1196019086.0	3.806237872797548
1196019098.0	1196019498.0	5.392229565089639
1196019499.0	1196019758.0	2.254649291256394
1196019759.0	1196020163.0	3.2252158779094593
1196020164.0	1196020732.0	4.099521398672308
1196020733.0	1196020794.0	14.399229232542652
1196020795.0	1196020869.0	3.926972241030181
1196020870.0	1196021047.0	4.0172733646074965
1196021048.0	1196021609.0	2.4561477215487377
1196021610.0	1196021898.0	4.455925729992442
1196021899.0	1196022458.0	5.78391742313433
1196022502.0	1196022975.0	7.997047891357395
1196022976.0	1196023168.0	5.387030698938738
1196023169.0	1196023670.0	4.086786431737725
1196023671.0	1196023974.0	15.073488738970825
1196023975.0	1196024966.0	10.285963834979118
1196024967.0	1196025188.0	4.94849698522709
1196025189.0	1196025227.0	1.8832205513006812
1196025228.0	1196025535.0	2.7784502220449627
1196025536.0	1196025589.0	6.048797019020512
1196025590.0	1196025812.0	1.2822029654728753
1196025813.0	1196026538.0	5.9668593645158685
1196026539.0	1196026718.0	9.771208805164576
1196026719.0	1196027536.0	7.337303454493741
1196027537.0	1196028175.0	3.1819472040487784
1196028176.0000002	1196029889.0000002	1.875732721214609
1196029891.0	1196029952.0	2.1860713503159386
1196029953.0	1196030442.0	7.886071373020502
1196030443.0000002	1196032117.0000002	3.134736654211896
1196032119.0	1196032301.0	4.836491131848786
1196032302.0	1196032446.0	3.7757973394084647
1196032447.0	1196032776.0	4.9354020331008295
1196032777.0	1196033098.0	4.8514994823662745
1196033099.0000002	1196033256.0000002	5.124480889192846
1196033258.0	1196033715.0	5.048125937300078
1196033716.0	1196033998.0	3.0017855386885874
1196033999.0	1196034300.0	5.980643193482347
1196034301.0000002	1196034621.0000002	4.566812342486131
1196034623.0	1196034891.0	5.193028923376126
1196034892.0	1196034924.0	13.106050503380821
1196034925.0	1196036369.0	3.6452542494310016
1196036416.0	1196036951.0	4.257252242691194
1196036952.0	1196037143.0	5.18757731588217
1196037144.0	1196037211.0	3.701557408147213
1196037212.0	1196037387.0	9.866337194045121
1196037388.0	1196037514.0	3.8910065318458167
1196037515.0	1196037549.0	11.008719639214029
1196037550.0	1196038246.0	6.306901680619449
1196038247.0	1196038376.0	1.3314124993251744
1196038377.0	1196039266.0	6.310163035325615
1196039267.0000002	1196040281.0000002	8.302960858288435
1196040283.0	1196040349.0	1.4064140622127503
1196040350.0	1196040404.0	3.306653459306705
1196040405.0	1196040824.0	7.263196849299511
1196040825.0	1196041246.0	4.767400426719365
1196041271.0	1196042283.0	2.45716145020121
1196042284.0	1196042672.0	6.630820902865017
1196042673.0	1196043080.0	5.465629715385748
1196043081.0	1196043225.0	7.287082163834333
1196043226.0	1196043413.0	3.6349766386367213
1196043414.0	1196043727.0	4.738470912199853
1196043728.0	1196043947.0	4.018185176386896
1196043948.0000002	1196044003.0000002	1.0926866815080833
1196044005.0	1196044944.0	3.910117668674608
1196044945.0	1196045030.0	1.0004544872670156
1196045031.0	1196045350.0	4.733292720513754
1196045351.0	1196045499.0	5.531440351045821
1196045500.0	1196045790.0	7.675973701285572
1196045791.0	1196045978.0	7.1005860189591194
1196045979.0	1196046043.0	7.296034510087583
1196046044.0	1196047099.0	5.354299657461923
1196047113.0000002	1196047199.0000002	1.3570179692630335
1196047201.0	1196047252.0	15.978280514071374
1196047253.0	1196048464.0	4.1273881628146585
1196048516.0	1196048662.0	3.0191035736000966
1196048663.0	1196049011.0	2.6638958942053694
1196049012.0	1196049118.0	8.137534510063215
1196049119.0	1196049556.0	7.462067062633969
1196049557.0000002	1196049638.0000002	1.8905657385843284
1196049640.0	1196049896.0	4.415864423721679
1196049916.0	1196050163.0	8.920606873281667
1196050164.0	1196050857.0	8.304781709974423
1196050858.0	1196050925.0	0.4853141321692078
1196050926.0	1196051322.0	8.663771088896059
1196051323.0	1196051515.0	6.442055331328493
1196051516.0	1196052136.0	3.127773500472522
1196052137.0	1196052268.0	5.004907037682782
1196052269.0	1196052389.0	3.655359448783113
1196052390.0	1196052660.0	7.340181312239592
1196052661.0	1196053887.0	4.805486911144967
1196053888.0	1196053959.0	1.6731716935094765
1196053960.0	1196054015.0	1.2846519666575662
1196054016.0	1196054532.0	3.38878971394231
1196054533.0	1196054753.0	2.6959424794907267
1196054754.0	1196055202.0	3.979182822400558
1196055203.0	1196055313.0	8.584839420762378
1196055353.0	1196055743.0	5.159342030014302
1196055744.0000002	1196056078.0000002	2.1377659133485283
1196056080.0	1196056286.0	8.999438813945275
1196056287.0	1196057070.0	4.69332484131856
1196057071.0	1196057945.0	2.612330488984718
1196057946.0	1196058061.0	3.0897704855264467
1196058062.0	1196058205.0	1.4891009413993892
1196058206.0000002	1196058620.0000002	5.350075931494587
1196058622.0	1196059102.0	10.860424641156943
1196059103.0	1196061034.0	7.541678491034721
1196061035.0	1196061102.0	2.3756218961806375
1196061103.0	1196061185.0	2.35719721086739
1196061186.0000002	1196061609.0000002	7.177182109579959
1196061611.0	1196061693.0	2.7328126664945516
1196061694.0	1196062347.0	2.935710583936199
1196062348.0	1196062873.0	5.341611559329012
1196062874.0	1196063110.0	4.81346433553304
1196063111.0	1196064104.0	5.116285415049715
1196064105.0	1196067139.0	2.54852205356267
1196067140.0	1196068365.0	6.077091646287596
1196068366.0	1196068489.0	4.915091452856843
1196068490.0	1196069029.0	6.921665440780229
1196069030.0000002	1196069215.0000002	2.9634671493468545
1196069217.0	1196069836.0	3.1528010999814793
1196069862.0	1196069922.0	5.044435986968682
1196069934.0	1196070251.0	4.337752443706332
1196070252.0	1196070432.0	1.5147087798182737
1196070433.0	1196070512.0	3.818060257370264
1196070513.0	1196070775.0	4.404103264600027
1196070776.0	1196071353.0	6.732425705136544
1196071354.0	1196071823.0	2.686253372491236
1196071824.0	1196071941.0	1.777690520406289
1196071942.0	1196073076.0	5.185968966088553
1196073077.0	1196073287.0	3.292412709538224
1196073288.0	1196073379.0	4.942309726775642
1196073380.0	1196074354.0	9.554421858945199
1196074355.0000002	1196074840.0000002	9.160052670822886
1196074841.0000002	1196076083.0000002	6.299612091643068
1196076085.0	1196076201.0	2.887644545179017
1196076204.0	1196076594.0	5.43543343548521
1196077002.0	1196077734.0	7.374180517564242
1196077735.0	1196078265.0	2.733062344739332
1196078266.0	1196078696.0	12.29517841345482
1196078697.0000002	1196079106.0000002	1.2846208777269064
1196079108.0	1196079485.0	6.864002336816469
1196079486.0	1196080006.0	2.9604837146642993
1196080007.0	1196080503.0	2.787781001103729
1196080516.0	1196081490.0	2.5695414045133513
1196081491.0	1196081542.0	0.012369940754407338
1196081543.0	1196081662.0	1.6403365286998652
1196081663.0000002	1196083871.0000002	3.1716606236196134
1196083912.0	1196084491.0	5.405316984945738
1196084492.0	1196084705.0	5.180249119194791
1196084706.0	1196085523.0	2.608186427023285
1196085524.0	1196085969.0	3.0226678360268453
1196085976.0	1196086620.0	2.057627595359852
1196086621.0	1196087092.0	1.5918478284712363
1196087096.0	1196087370.0	2.5385636945304695
1196087371.0	1196088421.0	1.1431147220103601
1196088422.0	1196088961.0	3.3950132239307202
1196088962.0	1196089058.0	6.4104686136735385
1196089059.0000002	1196089491.0000002	3.257274641958997
1196089492.0000002	1196089697.0000002	2.872473873393879
1196089699.0	1196089980.0	3.8057485738503383
1196089981.0000002	1196090323.0000002	5.350370814708244
1196090325.0	1196090373.0	9.312733254346554
1196090374.0	1196091441.0	3.1915594377013647
1196091442.0	1196091624.0	6.136497828728404
1196091625.0	1196092771.0	4.77434901869173
1196092772.0	1196093370.0	6.959088630876558
1196093371.0	1196093682.0	5.482676323178133
1196093688.0000002	1196093807.0000002	2.605148611450101
1196093809.0	1196094208.0	2.1067599961161587
1196094209.0000002	1196094407.0000002	1.8131897277763926
1196094472.0	1196094857.0	4.8589222942328565
1196094858.0	1196095153.0	8.008244635674767
1196095154.0	1196095413.0	3.625118094691779
1196095414.0	1196095606.0	2.6041390740469983
1196095653.0	1196095998.0	7.107175774161715
1196095999.0	1196097386.0	4.477837574032547
1196097387.0	1196098103.0	5.9559722951369505
1196098104.0	1196098539.0	2.050785240803447
1196098569.0	1196099180.0	4.037230203435792
1196099181.0	1196100148.0	2.5202859329344856
1196100149.0	1196100291.0	5.858025869047966
1196100292.0	1196101100.0	6.393167065777088
1196101101.0	1196101493.0	6.816865285382926
1196101494.0	1196102022.0	1.6994060180601915
1196102023.0	1196102195.0	4.266953640396345
1196102196.0	1196102595.0	5.22696785907962
1196102596.0	1196102906.0	5.887460016692928
1196102907.0	1196103586.0	3.629166918432019
1196103587.0	1196103774.0	11.583168733785902
1196103775.0	1196103836.0	8.443457603713352
1196103837.0	1196104791.0	6.513153223324793
1196104792.0	1196105884.0	3.5079466316539105
1196105885.0	1196105942.0	1.1210997762737014
1196105943.0	1196106205.0	6.152076941301441
1196106206.0	1196106791.0	4.8391145341598945
1196106792.0	1196106878.0	3.411543549229834
1196106879.0	1196107382.0	7.136398219593651
1196107383.0	1196107663.0	7.436265753261434
1196107677.0000002	1196107915.0000002	1.813676342363286
1196107917.0	1196108333.0	2.8186235486534197
1196108334.0	1196109466.0	3.617254931202406
1196109467.0000002	1196110390.0000002	7.27744166202112
1196110391.0000002	1196110443.0000002	16.331691732284593
1196110445.0	1196110680.0	8.096510778110916
1196110681.0	1196110902.0	4.178176855569158
1196110903.0	1196111044.0	7.3086470115562365
1196111045.0	1196111501.0	3.6352819338953286
1196111502.0	1196112143.0	4.609888459203803
1196112144.0000002	1196112364.0000002	6.576863258714647
1196112365.0000002	1196114042.0000002	2.8359355283587533
1196114044.0	1196114199.0	3.882054106581533
1196114200.0	1196114845.0	3.853434347028629
1196114846.0000002	1196114961.0000002	0.6263957361041113
1196114963.0	1196115109.0	0.9237609256969246
1196115110.0000002	1196115163.0000002	15.249954391418385
1196115165.0	1196115253.0	4.191729232627331
1196115254.0	1196115555.0	7.856652623752958
1196115556.0000002	1196116215.0000002	7.585588768988992
1196116217.0	1196116718.0	7.690049008616246
1196116719.0	1196116802.0	5.488056910966995
1196116803.0	1196117308.0	8.207016028923169
1196117309.0	1196117589.0	10.518145634996793
1196117590.0	1196117738.0	7.6392186068149455
1196117739.0	1196118398.0	7.096407215002712
1196118399.0	1196118572.0	12.042388622355897
1196118573.0	1196119167.0	9.306162391796857
1196119168.0	1196119321.0	5.769028940624313
1196119322.0	1196120034.0	4.998977442837804
1196120035.0	1196120890.0	3.9297453659582846
1196120891.0	1196121734.0	3.902835578194764
1196121735.0	1196121905.0	13.209103214814665
1196121921.0	1196122464.0	15.473702548268527
1196122465.0	1196122910.0	10.672156089204897
1196122911.0	1196123106.0	4.879213648984728
1196123107.0	1196123240.0	1.64028735359187
1196123241.0	1196123590.0	3.982696486592829
1196123591.0	1196123729.0	1.9487982093830996
1196123761.0	1196124436.0	4.852918831764171
1196124437.0	1196125223.0	5.305913211134672
1196125224.0	1196125427.0	9.221184687520541
1196125428.0	1196126097.0	2.2207490357541997
1196126098.0000002	1196127978.0000002	6.140154570178862
1196127980.0	1196128270.0	9.102802663932195
1196128320.0000002	1196130827.0000002	6.022484706962997
1196130829.0	1196131173.0	6.203941760398948
1196131174.0	1196131279.0	3.75029680788202
1196131280.0000002	1196132385.0000002	3.294490384433404
1196132387.0	1196132690.0	5.965852562202173
1196132691.0	1196132831.0	15.697982334894363
1196132832.0	1196133923.0	8.52980455143998
1196133924.0	1196134116.0	1.3488261234244472
1196134164.0	1196135419.0	3.132840708494315
1196135420.0	1196135486.0	1.0323547171492446
1196135487.0	1196136209.0	6.599557745011652
1196136210.0	1196137202.0	6.128680300857095
1196137230.0	1196137371.0	9.178715845312226
1196137372.0000002	1196137929.0000002	5.810113263721489
1196137931.0	1196139065.0	6.506731285608116
1196139066.0	1196140115.0	4.167231799743638
1196140116.0000002	1196140585.0000002	3.020520630949884
1196140601.0	1196141388.0	4.296002436991446
1196141389.0	1196142225.0	4.36184825985251
1196142226.0	1196142383.0	5.460127572374335
1196142384.0	1196142611.0	1.7785000787155887
1196142612.0	1196143653.0	3.897318115435451
1196143654.0	1196144445.0	3.6781077001122617
1196144446.0	1196144556.0	7.809017071244245
1196144557.0000002	1196144930.0000002	6.917728744337729
1196144932.0	1196145180.0	1.8608996026409366
1196145181.0	1196145213.0	3.641809463066556
1196145214.0	1196145455.0	7.993834656920059
1196145456.0	1196147028.0	7.257115384836066
1196147029.0	1196147800.0	4.794105600400609
1196147801.0	1196148116.0	8.502060367202796
1196148117.0	1196148253.0	4.913483666840161
1196148254.0	1196149282.0	5.6545306548579966
1196149283.0	1196149911.0	7.414860883067533
1196149912.0000002	1196150111.0000002	7.53912931711334
1196150113.0	1196150148.0	5.628886557808629
1196150149.0	1196150654.0	6.398318818036148
1196150655.0000002	1196151159.0000002	4.335475304648398
1196151161.0	1196151819.0	2.5772324749750406
1196151820.0	1196152476.0	2.981362887959432
1196152477.0	1196153586.0	2.550619471237903
1196153587.0000002	1196154227.0000002	9.418893276611373
1196154229.0	1196154459.0	8.484356597008768
1196154460.0	1196154764.0	6.042569053557836
1196154765.0	1196155028.0	9.935492756894897
1196155029.0	1196155106.0	3.186158055335716
1196155107.0	1196155420.0	7.542221379836197
1196155421.0	1196156094.0	8.781680321903822
1196156095.0	1196156522.0	2.7731300884716967
1196156523.0	1196156737.0	8.628266919196292
1196156738.0	1196156853.0	3.3942817364768523
1196156854.0	1196157499.0	3.2241575317137006
1196157500.0	1196157564.0	3.2787065871809826
1196157565.0	1196157674.0	13.88495606617488
1196157675.0	1196160327.0	3.6339737470202382
1196160357.0	1196160770.0	5.272809600070478
1196160771.0000002	1196163231.0000002	4.098261378303447
1196163233.0	1196163516.0	5.8366917985428515
1196163517.0	1196163921.0	6.7965996539025415
1196163922.0000002	1196164353.0000002	6.348444558799535
1196164355.0	1196164610.0	15.195005891292308
1196164611.0	1196165599.0	7.410432341079752
1196165600.0	1196165715.0	7.783346801872515
1196165716.0	1196166212.0	4.794146471228407
1196166213.0	1196167426.0	3.5071483778328068
1196167427.0	1196168142.0	6.85888464964828
1196168143.0	1196169350.0	2.6468234302883937
1196169351.0000002	1196169745.0000002	6.273513729668545
1196169747.0	1196170572.0	2.691050943130231
1196170573.0	1196170888.0	3.354053252157146
1196170889.0	1196171032.0	1.691736643697729
1196171033.0	1196171400.0	3.8655825107281285
1196171401.0	1196171493.0	2.5986811278085273
1196171494.0	1196171563.0	1.6900120285532667
1196171564.0000002	1196171859.0000002	2.3340128653790533
1196171861.0	1196172190.0	7.038462241470003
1196172191.0	1196172466.0	2.9858706834950337
1196172467.0	1196172854.0	2.2276971909613934
1196172855.0	1196173109.0	6.158785142568436
1196173110.0	1196173379.0	4.07396122618228
1196173380.0	1196173965.0	5.823639939915596
1196173966.0	1196174248.0	7.692143320700723
1196174249.0000002	1196174912.0000002	3.7359756699567943
1196174914.0	1196175068.0	1.6985668613459997
1196175069.0	1196176050.0	4.890061213783138
1196176051.0	1196176199.0	2.285261758653851
1196176200.0	1196177068.0	3.5444501354586944
1196177069.0	1196177269.0	2.2585560675170755
1196177270.0	1196177511.0	2.6829725921027445
1196177512.0	1196178346.0	6.165794358502924
1196178347.0	1196178650.0	3.7401444403500586
1196178651.0	1196179472.0	8.132471351596958
1196179473.0	1196179612.0	7.280278774458262
1196179613.0000002	1196183159.0000002	3.3038541931865453
1196183161.0	1196183847.0	4.813275163369195
1196183848.0	1196184237.0	6.504340423483764
1196184238.0	1196184377.0	3.8696496551599204
1196184378.0	1196184967.0	4.808663208947198
1196185021.0000002	1196185790.0000002	6.423258233354944
1196185791.0000002	1196186105.0000002	2.5848921419121704
1196186128.0	1196186452.0	11.011622479835411
1196186502.0	1196186562.0	3.1245020237272674
1196186595.0	1196186827.0	5.749524737018963
1196186828.0	1196187052.0	7.98921422709036
1196187053.0	1196188078.0	4.604241475708179
1196188079.0	1196188812.0	3.65374111100772
1196188857.0	1196189510.0	4.233317708200338
1196189511.0	1196189803.0	7.121780312602149
1196189804.0	1196189904.0	5.362951243569749
1196189905.0000002	1196189941.0000002	4.1989050184389285
1196189942.0000002	1196190069.0000002	2.25538440733968
1196190071.0	1196190105.0	17.30108849999319
1196190106.0	1196190209.0	4.153407823193326
1196190210.0	1196190955.0	2.4308797112338314
1196190956.0	1196191055.0	11.175758355573995
1196191056.0	1196191515.0	3.9756385255156226
1196191516.0	1196192470.0	5.524652806668623
1196192471.0	1196192646.0	12.74681528862086
1196192647.0000002	1196192750.0000002	1.5167743797414979
1196192756.0	1196192796.0	0.31441076505451626
1196192797.0	1196193281.0	3.0171810350868573
1196193282.0	1196193353.0	6.305488426990198
1196193354.0000002	1196193407.0000002	2.0421616627318153
1196193409.0	1196194574.0	3.898828421670009
1196194575.0	1196194666.0	0.4659737620261853
1196194667.0	1196195118.0	4.951768077518443
1196195119.0	1196195631.0	3.1051151663028342
1196195632.0	1196195741.0	3.2771057081650237
1196195751.0	1196196748.0	3.156474455485076
1196196749.0	1196197437.0	6.291211523195743
1196197438.0	1196199008.0	5.291400742656054
1196199009.0000002	1196200368.0000002	3.0963164484265273
1196200370.0	1196200536.0	5.007548113365696
1196200537.0	1196201020.0	10.878939125380144
1196201021.0	1196202432.0	4.579751835639169
1196202433.0	1196202712.0	2.0011070031661995
1196202713.0	1196202906.0	2.290527237538578
1196202907.0	1196203163.0	1.1441091751645383
1196203164.0	1196203701.0	3.7758808298550584
1196203702.0	1196204686.0	2.36391798672356
1196204699.0	1196205451.0	8.852815517308303
1196205452.0	1196205774.0	5.436629505922064
1196205775.0	1196206216.0	6.458671002181272
1196206217.0	1196206455.0	6.725219870299372
1196206482.0	1196206542.0	0.6549258738599333
1196206569.0	1196206745.0	4.2071540321132055
1196206746.0	1196208119.0	4.145883072149456
1196208120.0	1196209025.0	5.6739182975614
1196209026.0	1196209192.0	1.3863521104348955
1196209203.0	1196209710.0	4.146676735744924
1196209711.0	1196209919.0	3.2217879268358156
1196209920.0	1196210066.0	9.076087429533342
1196210067.0	1196210185.0	9.57964713776927
1196210186.0	1196210530.0	5.9632456791123145
1196210531.0	1196210645.0	16.848302437942476
1196210646.0	1196210878.0	2.1624941624134024
1196210879.0	1196211334.0	4.532128750528618
1196211335.0	1196211587.0	3.04792568919161
1196211588.0	1196212022.0	5.748692269429687
1196212023.0	1196213003.0	4.705241845125805
1196213004.0	1196213449.0	5.855653371123909
1196213450.0000002	1196213675.0000002	2.53991324667751
1196213677.0	1196215292.0	2.4494000142493424
1196215293.0	1196215345.0	1.3260794969442635
1196215346.0	1196215447.0	2.954985903867133
1196215448.0000002	1196216889.0000002	3.8212488505444004
1196216891.0	1196217164.0	8.334990560773702
1196217165.0	1196217676.0	8.67941351708923
1196217677.0	1196218384.0	3.4609387684971553
1196218385.0000002	1196218905.0000002	3.4066971116089766
1196218907.0	1196219945.0	8.854189243317276
1196219946.0	1196220056.0	1.8404504123143932
1196220057.0	1196220137.0	0.9012125722959514
1196220138.0	1196220659.0	3.6804903840828564
1196220660.0	1196221512.0	6.20015252747644
1196221513.0000002	1196221858.0000002	5.301722825942483
1196221860.0	1196222089.0	9.988929703081354
1196222090.0	1196223465.0	4.340954940550495
1196223466.0	1196224643.0	2.9062567258808207
1196224644.0	1196224738.0	1.835486367978403
1196224739.0	1196225267.0	6.670593446199775
1196225268.0	1196226453.0	7.043010141231159
1196226454.0000002	1196226847.0000002	9.606987574304592
1196226849.0	1196227103.0	3.8170310030858294
1196227123.0	1196227624.0	2.9617982604854483
1196227625.0	1196227807.0	6.699499972232457
1196227808.0	1196228201.0	7.345287680327037
1196228202.0	1196228299.0	1.9910670597600402
1196228300.0	1196228431.0	3.6410562990865887
1196228432.0000002	1196229331.0000002	5.701832940200092
1196229333.0	1196229873.0	6.141833021380439
1196229874.0	1196231200.0	3.008956142068984
1196231201.0	1196232774.0	3.7996018240592804
1196232775.0	1196234126.0	4.666640159238736
1196234127.0	1196234558.0	2.511084810679736
1196234559.0000002	1196236265.0000002	2.5843786486989133
1196236267.0	1196237520.0	6.0253342875959515
1196237521.0000002	1196238432.0000002	4.871549986356772
1196238434.0	1196239043.0	2.835994619290919
1196239044.0	1196239150.0	1.4214877763848055
1196239151.0	1196240390.0	3.6133246212817585
1196240391.0	1196240956.0	10.397833477176803
1196240957.0	1196241425.0	6.474737088724265
1196241426.0	1196241859.0	2.6759742172743244
1196241860.0	1196242749.0	2.7902008759205073
1196242782.0	1196242842.0	0.2990611372090495
1196242867.0000002	1196243047.0000002	6.827485381017338
1196243049.0	1196243545.0	8.705145905942684
1196243546.0	1196243956.0	2.981021395195273
1196243957.0	1196244455.0	7.5838106579185025
1196244456.0	1196245266.0	2.3103069778981005
1196245267.0	1196245526.0	6.8346568014047575
1196245527.0	1196245642.0	2.1150307957041665
1196245643.0	1196246124.0	2.8286316346167943
1196246125.0	1196246168.0	2.3049362101125825
1196246169.0	1196246942.0	4.517968969394213
1196246943.0	1196247614.0	7.73968871703715
1196247615.0	1196248487.0	3.596837785330412
1196248488.0	1196249364.0	4.344902006677519
1196249365.0	1196249843.0	4.088864226607829
1196249844.0	1196249984.0	4.357450032988291
1196249985.0	1196250351.0	6.603942128916503
1196250352.0	1196250785.0	4.568972859971877
1196250786.0000002	1196250945.0000002	6.6295937176447035
1196250947.0	1196251134.0	6.654614708892109
1196251135.0	1196251170.0	14.160058785272167
1196251202.0	1196251816.0	6.288091489206743
1196251817.0	1196252461.0	4.347883452967762
1196252462.0	1196253326.0	5.762997676079353
1196253327.0	1196253446.0	10.089546618969552
1196253447.0000002	1196254300.0000002	3.339081562872855
1196254302.0	1196254662.0	4.039616223886084
1196254663.0	1196254739.0	7.710039986022306
1196254740.0	1196256541.0	4.513430864792859
1196256542.0	1196256750.0	4.060850884990978
1196256751.0	1196256886.0	6.49375747130583
1196256887.0000002	1196258216.0000002	7.083098446947024
1196258218.0	1196258547.0	2.8481056245757923
1196258548.0	1196260318.0	4.701641130524567
1196260363.0	1196260644.0	12.733105879081549
1196260645.0	1196260789.0	9.762032272350348
1196260790.0	1196260871.0	5.416793437932602
1196260872.0	1196261793.0	4.9094849511788805
1196261794.0000002	1196261918.0000002	8.59692803090803
1196261920.0	1196263387.0	6.280340155759722
1196263388.0	1196263445.0	15.539243078979366
1196263446.0	1196264175.0	2.959703364497373
1196264176.0	1196264281.0	9.539906471430868
1196264282.0000002	1196264638.0000002	7.910221989215771
1196264640.0	1196264893.0	4.85619062963742
1196264894.0	1196265280.0	3.732936442698826
1196265281.0	1196265474.0	5.655696024472991
1196265475.0	1196265576.0	2.8137126970731323
1196265577.0	1196265676.0	7.965993769032889
1196265677.0	1196265731.0	2.3640349879941867
1196265732.0	1196267265.0	6.405829461798729
1196267266.0	1196267661.0	6.457856383767024
1196267662.0000002	1196269640.0000002	2.7878626270067404
1196269641.0000002	1196271658.0000002	2.9655131820071117
1196271678.0	1196272310.0	5.5678861542303455
1196272311.0	1196273344.0	6.363522660489196
1196273345.0	1196273680.0	3.5336803956636405
1196273681.0	1196273790.0	3.3760228808982764
1196273791.0	1196274722.0	3.8292450324730973
1196274723.0	1196275426.0	2.9779900481029373
1196275427.0	1196277667.0	4.82871295833944
1196277710.0	1196278361.0	6.37645606795652
1196278362.0	1196280423.0	3.574541782675355
1196280424.0	1196280754.0	2.1013562038766946
1196280755.0000002	1196281067.0000002	8.749766218344663
1196281069.0	1196281319.0	8.301927317631165
1196281320.0	1196282299.0	3.1852410604311094
1196282300.0	1196282506.0	7.702428352589782
1196282507.0000002	1196282588.0000002	17.886587734820715
1196282590.0	1196283719.0	5.088623073450522
1196283720.0	1196284852.0	6.685152787761387
1196284853.0	1196285110.0	7.172363985971053
1196285131.0	1196285543.0	4.6064296204560815
1196285544.0	1196285890.0	5.891138901359984
1196285891.0000002	1196286039.0000002	15.077032617823766
1196286067.0	1196286226.0	5.550081792939258
1196286227.0	1196286361.0	6.128516083894041
1196286362.0	1196286440.0	1.958501986838912
1196286441.0	1196286582.0	1.8932017424033596
1196286583.0	1196286806.0	6.814451245416871
1196286807.0	1196286933.0	3.3342893720245725
1196286934.0	1196287131.0	8.088688873356668
1196287144.0	1196287610.0	8.63381372212913
1196288156.0	1196288374.0	7.931844584566922
1196288375.0	1196288441.0	4.001497650251672
1196288442.0	1196288851.0	12.167130688116723
1196288852.0000002	1196289734.0000002	3.010493208084595
1196289736.0	1196289820.0	11.103200415736534
1196289821.0000002	1196291095.0000002	5.386682523492229
1196291097.0	1196291228.0	1.656027048793684
1196291229.0	1196291937.0	2.6434434609705555
1196291938.0	1196294107.0	3.913486609992691
1196294108.0	1196294871.0	5.82807149451254
1196294910.0	1196295038.0	4.476951613976448
1196295039.0	1196295605.0	6.704535408055109
1196295606.0	1196295987.0	9.778327008593223
1196295988.0	1196296044.0	9.39857536546405
1196296045.0	1196296255.0	5.324505787981438
1196296256.0	1196297712.0	5.6091218528460836
1196297713.0	1196297892.0	3.9028671337836673
1196297893.0000002	1196298080.0000002	5.321650545248137
1196298082.0	1196298113.0	2.543351003269078
1196298114.0000002	1196298231.0000002	1.2775891546750915
1196298233.0	1196298997.0	4.4745847038597075
1196298998.0	1196299218.0	4.715196222006117
1196299219.0	1196299996.0	4.494108785079568
1196299997.0	1196300337.0	2.394156868745374
1196300338.0000002	1196301716.0000002	4.382100440224685
1196301718.0	1196302308.0	5.741948123832253
1196302309.0000002	1196302432.0000002	3.1052885474884593
1196302434.0	1196302622.0	5.750543047827362
1196302623.0	1196302932.0	3.47934476687898
1196302933.0	1196305555.0	2.907858117254003
1196305556.0	1196306850.0	8.490134362696377
1196306851.0	1196307028.0	3.186323226613969
1196307029.0	1196307311.0	1.9288243961754503
1196307312.0	1196307930.0	2.397215299181889
1196307931.0	1196308062.0	2.536944444430697
1196308063.0	1196308948.0	3.627743552552397
1196308949.0000002	1196309006.0000002	11.491334925183466
1196309008.0	1196309143.0	3.84629158197988
1196309144.0	1196309789.0	4.159337933368623
1196309790.0	1196312104.0	2.859369999758572
1196312105.0	1196312185.0	1.2625751357260755
1196312186.0	1196312493.0	1.8333161265282114
1196312494.0	1196312848.0	5.602650331320531
1196312849.0	1196313702.0	6.2751425179372
1196313727.0	1196314179.0	5.194790163448976
1196314180.0	1196314746.0	7.66573385803466
1196314747.0	1196314895.0	11.179403446750982
1196314896.0	1196316297.0	3.2519159399500337
1196316298.0000002	1196316907.0000002	5.823144684094355
1196316909.0	1196317315.0	5.4263503604255785
1196317316.0	1196317744.0	3.890170760657827
1196317745.0	1196318868.0	6.236089634009113
1196318869.0	1196320019.0	6.16626336934329
1196320020.0	1196320078.0	3.241322051086468
1196320082.0	1196320289.0	4.8403041661103146
1196320290.0	1196320438.0	1.7872521908736496
1196320439.0	1196320474.0	0.5029927910851022
1196320475.0	1196320599.0	2.4329666081784116
1196320600.0	1196320863.0	1.7389453567864332
1196320864.0	1196320999.0	3.3925068033501407
1196321000.0	1196322751.0	1.9662185228590214
1196322752.0	1196323089.0	4.649930231161503
1196323090.0	1196323194.0	1.7003770160122107
1196323195.0	1196323236.0	8.094548299171153
1196323262.0	1196323466.0	2.7536687861550186
1196323467.0	1196323980.0	2.530965639503855
1196323981.0	1196324838.0	2.4296061124872192
1196324839.0	1196324952.0	2.2925614217813766
1196324953.0	1196325252.0	7.787358090881469
1196325253.0	1196326079.0	2.8555512871288458
1196326080.0	1196329098.0	5.305174981655438
1196329099.0	1196329573.0	1.3096314328569
1196329574.0	1196330016.0	6.507143131266808
1196330017.0	1196330446.0	3.864865617233665
1196330447.0	1196330660.0	2.156392791470542
1196330661.0	1196330734.0	0.8806959364153485
1196330735.0	1196330786.0	0.7395498300695582
1196330787.0	1196331379.0	7.573188619777897
1196331380.0	1196331574.0	3.7738518540135595
1196331575.0	1196331820.0	6.536611932633827
1196331821.0	1196331874.0	16.739312507004737
1196331875.0	1196332136.0	3.428176624361672
1196332137.0	1196332447.0	9.14888240479945
1196332490.0	1196332559.0	1.0538586086012915
1196332560.0	1196332895.0	3.538721341080223
1196332896.0	1196333090.0	4.238460593831403
1196333163.0	1196334164.0	4.303975498981008
1196334165.0	1196334652.0	5.020382751450007
1196334653.0	1196336296.0	1.7296302562324548
1196336297.0	1196336413.0	9.473069242707602
1196336414.0	1196336586.0	5.308569463726811
1196336597.0	1196337048.0	9.23066031834508
1196337049.0	1196337168.0	5.600518463593717
1196337169.0	1196338023.0	2.4874282492383344
1196338024.0	1196338415.0	5.038034903782866
1196338416.0	1196338608.0	3.358112538184909
1196338609.0	1196339005.0	1.3643786102120294
1196339006.0	1196339300.0	1.7443590711075607
1196339301.0	1196340193.0	2.3850002211471604
1196340194.0	1196341188.0	2.336529409795278
1196341189.0	1196341646.0	1.4870445729498587
1196341647.0	1196341861.0	2.8788059459681223
1196341862.0	1196341973.0	4.197334267550909
1196341974.0	1196342289.0	1.3973736151510878
1196342290.0	1196342456.0	1.3546146637247332
1196342457.0	1196342810.0	5.638001145976955
1196342811.0000002	1196343203.0000002	1.747803273468236
1196343205.0	1196345140.0	3.3638189290747897
1196345141.0	1196345387.0	9.472141149822642
1196345410.0	1196345517.0	8.024076189167245
1196345518.0000002	1196346987.0000002	2.83742247304958
1196346989.0	1196347263.0	2.42707370744282
1196347316.0	1196347498.0	1.986654640486789
1196347499.0000002	1196348610.0000002	3.3399252540527997
1196348612.0	1196350734.0	3.5775767726656738
1196350762.0	1196352395.0	2.804459690624511
1196352396.0	1196352810.0	8.611950803561983
1196352811.0	1196353702.0	3.0985539330373033
1196353719.0	1196354178.0	2.5956379623771197
1196354179.0	1196354282.0	1.305304547204524
1196354283.0	1196354993.0	5.059591361647111
1196354994.0	1196355159.0	3.0524293099735185
1196355160.0000002	1196355758.0000002	5.9572084619746235
1196355760.0	1196356848.0	3.405663895249977
1196356849.0	1196356948.0	1.8137117694499654
1196356949.0	1196357550.0	3.7635344075202726
1196357551.0	1196358206.0	4.05130931780365
1196358207.0	1196358406.0	1.8619418618262005
1196358407.0	1196358520.0	3.234816711339232
1196358521.0	1196359348.0	5.839252641709097
1196359349.0	1196359600.0	9.185333427127246
1196359601.0	1196360096.0	4.370044771679
1196360108.0	1196360323.0	1.6625854829733226
1196360324.0000002	1196360518.0000002	2.322124307866116
1196360519.0000002	1196361211.0000002	4.019188611097305
1196361213.0	1196361266.0	2.281706906938271
1196361267.0	1196361526.0	3.5552323415962577
1196361527.0	1196361811.0	2.589982937761401
1196361812.0	1196362632.0	3.600277487307164
1196362633.0	1196362851.0	3.203240496837789
1196362852.0	1196363198.0	12.418085177434277
1196363199.0	1196363540.0	13.442796515010864
1196363541.0	1196363769.0	9.73163729486324
1196363770.0	1196364120.0	9.654700982883286
1196364121.0	1196364237.0	4.091629818225886
1196364238.0	1196364919.0	1.852390085798798
1196364920.0	1196365327.0	5.6935586245851155
1196365328.0	1196365436.0	3.763372907473031
1196365556.0	1196365998.0	2.0204585485657263
1196365999.0	1196366802.0	3.4512325480319284
1196366803.0	1196367074.0	7.715380149725828
1196367075.0	1196368736.0	3.648619690995472
1196368798.0	1196368970.0	2.742205225551151
1196368971.0	1196369624.0	2.4788974169962694
1196369625.0	1196370016.0	5.76331042384083
1196370017.0	1196370817.0	6.184229100862959
1196370818.0	1196371084.0	3.695475303066569
1196371085.0000002	1196371185.0000002	3.8826424866183165
1196371187.0	1196371425.0	3.415027624438514
1196371426.0	1196371734.0	3.120646514471504
1196371735.0	1196371940.0	5.4880074944591355
1196371963.0	1196373003.0	2.1290126814776373
1196373004.0	1196373191.0	3.442486892730162
1196373192.0	1196373315.0	4.614833271711633
1196373316.0000002	1196373403.0000002	3.1595271886802507
1196373405.0	1196374136.0	3.8264457549950937
1196374137.0	1196374520.0	3.222203114121403
1196374521.0	1196374713.0	3.4633577790437884
1196374714.0	1196374839.0	5.291240337832147
1196374840.0	1196376635.0	2.4885842314712994
1196376636.0	1196377400.0	2.116584321562019
1196377401.0	1196377436.0	1.8988083621267342
1196377470.0	1196377563.0	1.7033715199651527
1196377564.0	1196377617.0	0.5982953435462548
1196377618.0	1196378219.0	7.316703934286061
1196378220.0	1196378621.0	4.827814850025842
1196378622.0	1196379119.0	3.90915848164446
1196379120.0	1196379229.0	3.2474273675898213
1196379230.0000002	1196379309.0000002	1.2270462870015388
1196379311.0	1196379370.0	1.4028100631969835
1196379371.0	1196379897.0	6.407793166853252
1196379898.0	1196380710.0	5.860424955387434
1196380711.0	1196381045.0	5.33070911145094
1196381046.0	1196381858.0	5.838727444321197
1196381859.0	1196381916.0	13.072838523644215
1196381917.0000002	1196382837.0000002	7.0059290065022015
1196385115.0	1196385266.0	1.6642863171118114
1196385267.0	1196385426.0	1.3739686699402625
1196385427.0000002	1196387322.0000002	6.732279290375274
1196387324.0	1196387564.0	3.166450311552966
1196387565.0	1196387998.0	8.430939034032841
1196387999.0	1196388078.0	2.923149538214638
1196388079.0	1196388757.0	10.48709024013494
1196388758.0	1196389302.0	6.526111830704043
1196389303.0	1196390025.0	8.350035828553708
1196390026.0	1196390237.0	11.950935503789031
1196390238.0	1196390347.0	2.377643079432567
1196390348.0000002	1196390781.0000002	2.8415403758007063
1196390783.0	1196390935.0	7.055192644537967
1196390993.0	1196391341.0	7.504571522002006
1196391342.0	1196391468.0	5.900366695633132
1196391469.0	1196391663.0	16.11845372743546
1196391664.0	1196392514.0	5.911095280457834
1196392515.0	1196392703.0	7.209252245577082
1196392704.0	1196392805.0	12.461160437769056
1196392806.0000002	1196393173.0000002	4.0617081941494675
1196393175.0	1196393475.0	5.827515657058936
1196393476.0	1196393561.0	4.513563075259644
1196393562.0000002	1196394299.0000002	3.9829013453829942
1196394301.0	1196394942.0	5.478162755817617
1196394943.0	1196394995.0	11.364818311171176
1196394996.0	1196395508.0	2.125134524698433
1196395509.0000002	1196395581.0000002	1.4707871153935255
1196395583.0	1196395761.0	1.5883134028041375
1196395762.0000002	1196396442.0000002	4.763945172135425
1196396459.0000002	1196396776.0000002	3.5759241711053886
1196396778.0	1196397413.0	6.109321144668248
1196397414.0	1196397679.0	3.902901567820624
1196397680.0	1196398502.0	7.870443803790419
1196398503.0	1196398579.0	12.957839919330073
1196398580.0	1196399924.0	5.022540273620579
1196399925.0	1196400416.0	3.887409487301591
1196400417.0	1196400532.0	6.941469784888778
1196400533.0	1196400649.0	6.782753481710572
1196400650.0	1196400915.0	3.8936100274702237
1196400916.0000002	1196401540.0000002	4.347913582701208
1196401542.0	1196402041.0	4.127418098132978
1196402042.0	1196402417.0	4.268327938678759
1196402418.0	1196402533.0	3.5333459733691304
1196402534.0	1196402606.0	1.7388942400685552
1196402607.0	1196403739.0	6.354482776572384
1196403740.0	1196405009.0	6.024142394502586
1196405010.0	1196405393.0	5.267468673529066
1196405462.0000002	1196406863.0000002	5.768828424767833
1196406865.0	1196407182.0	8.725360435813075
1196407183.0	1196407634.0	2.356969108677767
1196407635.0	1196407913.0	4.007623643020183
1196407914.0	1196408936.0	5.795022850947107
1196408937.0	1196409205.0	5.020269492210425
1196409206.0	1196409429.0	9.074820654849898
1196409430.0	1196409595.0	7.698646533930204
1196409596.0	1196409989.0	6.543228155439177
1196409990.0	1196411861.0	3.8735497775652465
1196411862.0	1196411962.0	5.547232201721409
1196411963.0	1196412093.0	21.551909556215485
1196412094.0	1196412182.0	2.7113731837275648
1196412222.0	1196412282.0	1.708809650881379
1196412291.0	1196412415.0	3.490588157851677
1196412416.0000002	1196412489.0000002	6.227100609405234
1196412491.0	1196412596.0	4.318363571521013
1196412597.0	1196412997.0	8.444575981984638
1196412998.0	1196413353.0	11.226332252559803
1196413354.0	1196413663.0	3.6725509822463045
1196413664.0	1196414127.0	3.040466345052219
1196414128.0	1196414705.0	4.646051812032296
1196414706.0	1196414974.0	2.941862434156122
1196414975.0	1196415057.0	1.6038282688096257
1196415058.0	1196415219.0	3.2497083203465187
1196415220.0	1196415843.0	4.820892780084712
1196415844.0	1196416096.0	8.946210929911402
1196416097.0	1196416467.0	4.504561054764515
1196416468.0	1196416522.0	1.4035204938865762
1196416523.0	1196416618.0	5.927930217521053
1196416619.0	1196416690.0	1.8670034090095
1196416691.0	1196417761.0	4.539248208149382
1196417762.0	1196418017.0	2.8786598326131174
1196418018.0	1196418446.0	2.7412265391187534
1196418447.0	1196418596.0	4.716165815759835
1196418597.0	1196419322.0	5.614345685647325
1196419347.0	1196419431.0	12.0908885973115
1196419491.0	1196419697.0	8.210028650513086
1196419698.0	1196419990.0	8.584419001541672
1196419991.0	1196420245.0	8.181183802993496
1196420246.0	1196421337.0	6.836990155122101
1196421338.0	1196421875.0	7.605500996070188
1196421876.0	1196422129.0	4.072987349974954
1196422130.0	1196422469.0	3.9572232093094115
1196422470.0	1196423506.0	3.720441234902773
1196423507.0000002	1196423608.0000002	4.378325278595754
1196423610.0	1196424202.0	4.1345484302328295
1196424203.0	1196424328.0	0.4631137264048728
1196424329.0	1196424746.0	5.595980791938406
1196424747.0	1196424861.0	1.2400305925779163
1196424862.0	1196424944.0	3.9260709405495535
1196424945.0	1196425176.0	6.580142670897349
1196425177.0	1196427503.0	4.201672559441593
1196427504.0	1196427993.0	5.658879285832148
1196427994.0	1196428056.0	0.1688097088524243
1196428057.0	1196428264.0	2.5896817574924573
1196428265.0	1196428421.0	2.519957575522145
1196428422.0000002	1196428754.0000002	5.676074940414349
1196428756.0	1196428902.0	5.535198488403731
1196428903.0000002	1196429567.0000002	4.4562422226836365
1196429569.0	1196429931.0	6.705072049459137
1196429952.0	1196430233.0	3.010087317751267
1196430234.0	1196430372.0	10.974423676951055
1196430421.0	1196431287.0	4.438093409899324
1196431288.0	1196431947.0	6.119870976778484
1196431948.0	1196432028.0	3.038173339732351
1196432029.0	1196433201.0	2.953217333552634
1196433202.0	1196433398.0	2.6289003342273496
1196433399.0	1196433596.0	2.434655505518422
1196433597.0	1196434059.0	4.880324636490867
1196434060.0	1196434314.0	4.760119216005409
1196434315.0	1196434625.0	5.618379757774056
1196434626.0	1196434878.0	1.33124834949369
1196434879.0	1196435229.0	2.222706858459159
1196435230.0	1196435462.0	9.868819976490203
1196435463.0	1196435636.0	1.5841327508133591
1196435637.0	1196436306.0	2.8193004016468035
1196436307.0	1196436490.0	2.7988360818577793
1196436491.0	1196437336.0	4.358958413657457
1196437337.0	1196437537.0	6.788879983593938
1196437538.0000002	1196439486.0000002	3.4933974579510423
1196439488.0	1196439780.0	6.968730069459798
1196439781.0	1196440706.0	1.7003931760772006
1196440707.0000002	1196442113.0000002	2.281686699679444
1196442115.0	1196442148.0	4.981641149525352
1196442149.0	1196442346.0	4.495024475919315
1196442347.0	1196443095.0	2.535500716417715
1196443096.0	1196443670.0	6.232083851516412
1196443671.0000002	1196444947.0000002	4.32904262470073
1196444949.0	1196446555.0	4.085591059832586
1196446577.0000002	1196447280.0000002	5.595270888196846
1196447282.0	1196447736.0	7.520831104471307
1196447737.0	1196448110.0	2.438258915613241
1196448111.0	1196448182.0	0.8675042499789727
1196448183.0	1196449561.0	1.9922039092251347
1196449562.0	1196449955.0	2.406989772238425
1196449956.0	1196451848.0	3.089095203751869
1196451849.0	1196452296.0	9.179417404944292
1196452297.0	1196452345.0	20.343866657219166
1196452346.0	1196453341.0	3.0284646737631107
1196453342.0	1196453460.0	5.11831561569339
1196453461.0	1196454214.0	8.238943449766573
1196454215.0000002	1196454438.0000002	3.8834183717769815
1196454439.0000002	1196455059.0000002	5.148629580587808
1196455061.0	1196455977.0	6.577872006598473
1196455978.0	1196456069.0	3.4021261189126895
1196456070.0	1196456173.0	0.7304177460783599
1196456174.0	1196456343.0	1.408513069137664
1196456344.0	1196456774.0	4.464204539954322
1196456775.0	1196457192.0	6.328194871336216
1196457193.0	1196457256.0	4.349753764753846
1196457257.0	1196457352.0	0.9279407166852184
1196457353.0	1196458697.0	2.542357494900266
1196458698.0	1196460071.0	6.218797558856706
1196460072.0000002	1196460160.0000002	2.612358935180611
1196460162.0	1196460578.0	1.3717054030884732
1196460579.0	1196460862.0	2.2246695169941093
1196460865.0	1196462027.0	4.7179611418263026
1196462028.0	1196462298.0	6.378019877982676
1196462299.0000002	1196463102.0000002	6.801379804796886
1196463104.0	1196463668.0	4.688707691684102
1196463669.0	1196465301.0	4.908437646502421
1196465302.0	1196465586.0	4.291653626620962
1196465587.0	1196466896.0	7.051526853460347
1196466897.0	1196467257.0	6.10128712222456
1196467261.0	1196467502.0	4.752259161730143
1196467503.0	1196467862.0	9.818149021473365
1196467870.0	1196468488.0	5.08255336371955
1196468489.0	1196468618.0	1.191048213041072
1196468673.0	1196469488.0	4.484144059364539
1196469489.0	1196469573.0	0.7999322009439983
1196469574.0	1196469744.0	8.908130662182522
1196469745.0	1196471070.0	3.455214488984118
1196471071.0	1196471137.0	1.2567712255872117
1196471138.0	1196471324.0	5.41117812469783
1196471325.0	1196471390.0	8.81433528937228
1196471391.0	1196471551.0	1.9991963712106897
1196471552.0	1196472931.0	6.310661533109449
1196472932.0	1196473269.0	7.913004314802457
1196473270.0	1196473766.0	4.276681184134693
1196473767.0	1196473831.0	0.5192638963084333
1196473832.0	1196474895.0	5.400436638832216
1196474896.0	1196475636.0	9.479104817985004
1196475637.0	1196475798.0	3.3927499396694927
1196475799.0000002	1196476059.0000002	6.2315271315036584
1196476076.0000002	1196476832.0000002	4.494831128922785
1196476834.0	1196478568.0	3.7127974730977433
1196478569.0	1196480110.0	5.25782650095816
1196480111.0	1196481415.0	3.447952011547736
1196481416.0	1196481515.0	5.153155944026773
1196481561.0	1196482123.0	5.319713465846354
1196482124.0	1196483002.0	6.181707554952234
1196483003.0	1196483306.0	3.237703671695531
1196483307.0	1196483858.0	3.8437696413241427
1196483859.0	1196484200.0	6.080000535381994
1196484201.0	1196484329.0	16.522060984707647
1196484330.0	1196485250.0	8.240864705739963
1196485251.0	1196485328.0	3.662922783020887
1196485329.0	1196485552.0	8.690401019870269
1196485553.0	1196485897.0	9.811369458375557
1196485898.0	1196486461.0	6.47967700338785
1196486532.0	1196487784.0	8.310164047547367
1196487785.0000002	1196488496.0000002	4.297757418724267
1196488497.0000002	1196488698.0000002	1.1954109943640931
1196488700.0	1196488953.0	4.27799096274901
1196488954.0	1196489176.0	2.9910833793533405
1196489177.0	1196490228.0	3.5388215504854745
1196490229.0000002	1196491649.0000002	4.177484772499602
1196491651.0	1196492115.0	6.197223200886451
1196492116.0	1196493261.0	3.100099107477976
1196493262.0	1196493660.0	4.327398544972782
1196493661.0000002	1196497618.0000002	3.77812065437788
1196497620.0	1196497688.0	2.635627423379669
1196497689.0	1196498049.0	7.882296537071109
1196498050.0	1196498849.0	8.643061195225552
1196498850.0	1196500112.0	9.317979200631152
1196500113.0	1196500161.0	30.370937605373573
1196500162.0	1196501066.0	4.1817051428189576
1196501067.0	1196501147.0	1.576030653150026
1196501148.0	1196501529.0	4.9788654952696705
1196501530.0000002	1196502508.0000002	5.245505469295301
1196502510.0	1196502861.0	2.4524079473899887
1196502862.0	1196503470.0	6.0701406587741795
1196503471.0000002	1196505292.0000002	4.412379541007711
1196505296.0	1196506735.0	5.708944997116643
1196506736.0	1196506813.0	2.407093680497753
1196506814.0	1196507092.0	3.716655884971291
1196507093.0	1196507634.0	3.214524207000934
1196507635.0	1196508001.0	2.924223461797991
1196508002.0	1196508449.0	2.7664333744816023
1196508450.0	1196509932.0	3.740202850324458
1196510505.0	1196510741.0	3.1340943514523705
1196510745.0	1196511097.0	3.041290286710687
1196511098.0	1196511892.0	2.0437965289282682
1196511893.0	1196512199.0	2.9723551509144945
1196512200.0	1196512284.0	8.024473953316912
1196512285.0	1196512595.0	3.7663602260111326
1196512596.0000002	1196512834.0000002	2.122821792679456
1196512835.0000002	1196513135.0000002	4.89610362811387
1196513137.0	1196513499.0	4.179312796788065
1196513500.0	1196514627.0	3.147738068109359
1196514628.0	1196514938.0	3.773867007528502
1196514939.0	1196515179.0	5.199642776155171
1196515180.0	1196516380.0	2.432964933962854
1196516381.0	1196516701.0	2.402011195890394
1196516702.0	1196516814.0	2.9555129986980018
1196516815.0	1196517986.0	4.344404469209597
1196517987.0000002	1196518330.0000002	2.0560953008334293
1196518332.0	1196518540.0	9.04380207211334
1196518541.0	1196520335.0	3.3919556180569055
1196520336.0	1196520569.0	2.3121803634223563
1196520570.0	1196520758.0	0.48669411869320195
1196520759.0	1196520841.0	4.120495259173983
1196520842.0	1196521159.0	0.9734991604921912
1196521160.0000002	1196521519.0000002	2.3869151321571693
1196521521.0	1196522126.0	3.6393868717193127
1196522127.0	1196522504.0	3.54440871249664
1196522505.0	1196522685.0	4.796218501834701
1196522697.0	1196523435.0	2.5226834643994325
1196523436.0	1196524333.0	3.5545063738976026
1196524334.0	1196525955.0	4.965665280333244
1196525956.0	1196526394.0	2.9253174109663562
1196526395.0	1196526516.0	1.97778742538478
1196526520.0	1196526998.0	6.770103655792469
1196526999.0	1196527782.0	2.9019982675905984
1196527783.0	1196527842.0	1.69627172286933
1196527866.0	1196528327.0	11.259639416546156
1196528328.0000002	1196528735.0000002	10.003042943722953
1196528737.0	1196528833.0	2.870718104505125
1196528834.0	1196528888.0	1.2524755061560033
1196528889.0	1196529876.0	2.326546229464801
1196529877.0	1196531456.0	2.247705797135312
1196531457.0	1196531776.0	1.3080892604610936
1196531777.0	1196532211.0	8.01184138551171
1196532212.0	1196532332.0	2.061780188686884
1196532333.0	1196534131.0	3.3585912250112515
1196534132.0	1196534409.0	4.194703477647855
1196534410.0	1196534584.0	4.406679074802218
1196534585.0	1196535246.0	3.0393343946323426
1196535247.0	1196535524.0	2.3202563867389108
1196535525.0	1196535640.0	4.3188588198885824
1196535641.0	1196535841.0	1.6001912404539878
1196535842.0	1196537874.0	2.2310659688591574
1196537875.0	1196538214.0	1.7493750698246477
1196538215.0	1196538288.0	5.886033911653691
1196538289.0	1196540036.0	4.104505278839839
1196540037.0	1196540539.0	5.607334949628223
1196540540.0	1196541573.0	3.1328799723763794
1196541574.0000002	1196543311.0000002	2.113225414546137
1196543359.0	1196543514.0	2.231957847356134
1196543515.0	1196543721.0	2.8213542115024124
1196543722.0	1196543763.0	3.481798800127236
1196543764.0000002	1196543972.0000002	11.556700509730724
1196543974.0	1196545057.0	3.860862838953317
1196545058.0	1196545795.0	5.67170312093604
1196545796.0	1196545990.0	3.9514478440333862
1196545991.0000002	1196546863.0000002	2.4496831474138356
1196546885.0	1196547000.0	1.0179436007230898
1196547001.0	1196547109.0	1.2161242316099807
1196547139.0	1196547217.0	11.699272772945672
1196547218.0000002	1196547925.0000002	4.2563436316459
1196547927.0	1196548240.0	7.6246725529878905
1196548241.0	1196549242.0	5.405933315869052
1196549243.0	1196549617.0	7.632887213545194
1196549618.0	1196549953.0	5.153643607250833
1196549954.0	1196550627.0	5.605481871699499
1196550657.0	1196550857.0	5.346381488106662
1196550858.0	1196551034.0	5.499674853273189
1196551035.0	1196552197.0	4.393745491599986
1196552198.0	1196553034.0	7.0382434251761
1196553035.0	1196553322.0	12.308879598670144
1196553323.0	1196553364.0	15.563702804690731
1196553365.0	1196553616.0	3.9071130024079648
1196553641.0	1196555320.0	5.368998704205095
1196555321.0000002	1196555521.0000002	6.622008003638482
1196555523.0	1196556302.0	3.3399348094170076
1196556303.0	1196557138.0	5.637120971097539
1196557139.0	1196557283.0	4.133405728435203
1196557284.0000002	1196557439.0000002	12.436348848558282
1196557441.0	1196557882.0	3.0812191022126245
1196557883.0	1196558004.0	2.6403440012417505
1196558005.0000002	1196558253.0000002	5.701758901960585
1196558255.0	1196559365.0	3.6641033188630967
1196559366.0	1196560326.0	3.876712416498552
1196560327.0	1196560360.0	3.0586295604818297
1196560361.0	1196560554.0	4.142201677457728
1196560555.0	1196560948.0	3.698605979723416
1196560949.0	1196561375.0	3.385297599095591
1196561376.0	1196562411.0	4.032592354720409
1196562412.0	1196562759.0	7.661114680146354
1196562760.0	1196562960.0	7.5752357461167295
1196562961.0	1196563457.0	3.311960607629046
1196563458.0	1196563735.0	4.296451725137123
1196563736.0	1196565265.0	2.8797736032255408
1196565266.0	1196565458.0	2.2830861565889173
1196565459.0	1196566348.0	3.9945608251485076
1196566349.0	1196566411.0	1.2689872689809043
1196566412.0	1196566502.0	8.850836702076283
1196566503.0	1196567668.0	4.3533818444388555
1196567669.0	1196568006.0	9.239318755517807
1196568007.0	1196570033.0	5.006118989047762
1196570034.0	1196571078.0	4.709434352951252
1196571079.0	1196571448.0	4.310754302626587
1196571449.0	1196571803.0	4.328213105985185
1196571804.0	1196571925.0	1.3124732525041234
1196571926.0	1196572282.0	8.648291041500926
1196572312.0	1196575561.0	6.919554523629327
1196575562.0	1196577912.0	4.910228145289478
1196577913.0	1196579343.0	2.4480145535856135
1196579344.0000002	1196579566.0000002	7.561212387150138
1196579568.0	1196579957.0	9.65376054146217
1196579958.0	1196580755.0	3.1258533359224785
1196580756.0	1196581479.0	4.527307955893102
1196581480.0	1196581556.0	3.242540267915693
1196581557.0000002	1196581793.0000002	7.5472669292265575
1196581795.0	1196583026.0	2.266179399485902
1196583027.0	1196583573.0	3.041608174445907
1196583590.0	1196583777.0	2.403814707759944
1196583829.0	1196583903.0	2.6279039601604173
1196583904.0	1196584339.0	5.855490056222851
1196584340.0	1196584776.0	3.441692874806323
1196584777.0	1196584888.0	1.5371507924098529
1196584935.0	1196585193.0	4.816041327987221
1196585194.0	1196587287.0	4.416946449024399
1196587288.0	1196588694.0	5.568649557466645
1196588725.0	1196588807.0	1.9786113922039095
1196588808.0	1196589381.0	6.2559829325815315
1196589382.0	1196591658.0	5.351614711289108
1196591659.0	1196592149.0	3.1444144993283856
1196592150.0	1196593547.0	4.888263227402012
1196593548.0	1196594814.0	6.915296640320336
1196594815.0	1196596730.0	5.157342361503072
1196596731.0000002	1196596889.0000002	2.2993785994573135
1196596891.0	1196597929.0	2.776493015544953
1196598012.0	1196598350.0	2.5493146218012632
1196598351.0	1196599134.0	2.484141105707202
1196599135.0	1196599348.0	2.064385974557877
1196599349.0	1196599632.0	5.106368158318664
1196599633.0	1196599832.0	7.079979703578696
1196599833.0	1196599928.0	1.8727479740426802
1196599929.0	1196600000.0	2.134632095375438
1196600001.0	1196601688.0	4.132843110474216
1196601689.0	1196601801.0	3.635487729815596
1196601802.0	1196601981.0	4.221137009362788
1196601982.0	1196603137.0	5.508417799372439
1196603138.0	1196604734.0	4.6392601182710544
1196604735.0	1196605135.0	8.563166584196725
1196605136.0	1196605327.0	3.0484553203113736
1196605328.0	1196606172.0	2.3586631131392464
1196606173.0	1196607452.0	2.723672225167163
1196607453.0	1196608031.0	2.404578773984554
1196608032.0	1196608384.0	1.3075581399454943
1196608385.0	1196608928.0	2.8358927753765526
1196608929.0	1196609386.0	2.836319022021298
1196609387.0	1196609764.0	2.347682446300086
1196609765.0000002	1196609971.0000002	3.274954627017435
1196609972.0000002	1196610324.0000002	11.497621632501067
1196610326.0	1196611441.0	3.065217171860555
1196611442.0	1196612495.0	3.163245830351468
1196612496.0	1196612659.0	6.597007972767914
1196612660.0000002	1196613255.0000002	7.493175118954173
1196613257.0	1196613672.0	3.3809737300274847
1196613720.0	1196614158.0	5.164097627545153
1196614159.0	1196614211.0	2.4973867297012706
1196614212.0	1196614406.0	2.121037360865054
1196614407.0	1196615309.0	2.6559766843139796
1196615310.0	1196615446.0	2.4536363387770623
1196615502.0000002	1196615562.0000002	0.22593819779954494
1196615583.0	1196616139.0	4.618794762777965
1196616140.0	1196616291.0	3.1745863825941214
1196616292.0	1196617046.0	2.860175478851016
1196617047.0	1196618035.0	3.0562974543981567
1196618036.0	1196619263.0	4.951519990517837
1196619264.0	1196619635.0	6.912512234029112
1196619636.0	1196619780.0	2.9256136013281178
1196619781.0	1196620014.0	4.162164465169021
1196620042.0	1196620604.0	8.934355825427634
1196620605.0	1196620822.0	11.641566752607055
1196620823.0	1196621162.0	1.4563750898753385
1196621163.0	1196622720.0	2.910724093865893
1196622721.0	1196625507.0	3.7798060322275453
1196625508.0	1196626970.0	4.638597871251827
1196626971.0	1196627518.0	5.1664324556470875
1196627519.0	1196628051.0	6.975776787884199
1196628052.0	1196628190.0	2.9508224609532365
1196628191.0	1196628295.0	1.0724377388152877
1196628296.0	1196629392.0	2.9781983910385774
1196629393.0	1196629658.0	1.2172652961790822
1196629659.0	1196629918.0	1.9650723664049763
1196629919.0	1196630332.0	3.3644243126661917
1196630333.0	1196630884.0	5.891926387994891
1196630885.0	1196631086.0	2.5357569428403
1196631087.0	1196631209.0	3.32689428318622
1196631210.0	1196631241.0	2.0259532593613856
1196631242.0	1196631775.0	4.412298682646625
1196631776.0	1196632053.0	2.6360742181558754
1196632054.0	1196632268.0	2.0040081845552806
1196632269.0	1196632325.0	0.3846441438734969
1196632326.0	1196632923.0	2.175725736728752
1196632979.0	1196633038.0	1.4936757378835894
1196633039.0	1196633247.0	2.8010373159235185
1196633248.0	1196633286.0	3.2150173311045616
1196633287.0	1196633939.0	5.024800733188714
1196633982.0	1196634042.0	0.7221493925148685
1196634066.0	1196634403.0	1.3939272880614335
1196634404.0	1196635319.0	3.087081345402583
1196635320.0	1196635855.0	3.8036295404211753
1196635856.0	1196635990.0	2.0736697407187497
1196635991.0	1196636215.0	2.2618493723955324
1196636216.0	1196636408.0	5.2988272911928265
1196636409.0	1196637009.0	4.389689023408616
1196637010.0	1196637636.0	3.3029681829294586
1196637637.0	1196637791.0	1.4290416846378082
1196637792.0	1196638098.0	3.2092725343384956
1196638099.0	1196639099.0	3.4380581944567155
1196639100.0	1196639313.0	4.887683580515693
1196639314.0	1196639912.0	3.591217478776558
1196639913.0000002	1196640336.0000002	7.496287254649319
1196640338.0	1196640859.0	6.517657671717942
1196640860.0000002	1196641346.0000002	4.379169591594584
1196641348.0	1196642128.0	7.725391912330823
1196642129.0	1196642174.0	19.385559847698783
1196642175.0	1196642474.0	1.430693335759973
1196642475.0	1196643240.0	3.0875073448319483
1196643241.0	1196643412.0	4.5700614090772955
1196643413.0	1196644182.0	3.0508556215238833
1196644183.0	1196644217.0	3.351442229066053
1196644218.0	1196644819.0	4.896288182321953
1196644820.0	1196644946.0	2.0200967480899874
1196644947.0	1196645997.0	4.134991299876043
1196645998.0	1196646079.0	1.5514684045448666
1196646080.0	1196646705.0	2.2385108808843697
1196646706.0	1196647161.0	1.9101976545327999
1196647171.0	1196647336.0	6.268731130079131
1196647357.0	1196648196.0	2.9337401822323623
1196648197.0	1196648513.0	4.0820264027678475
1196648514.0000002	1196648900.0000002	2.8882691489695844
1196648902.0	1196648948.0	1.3388795556857316
1196648949.0000002	1196649189.0000002	4.15261776775267
1196649191.0	1196649245.0	1.8395136360506228
1196649246.0	1196649373.0	4.662665710640075
1196649374.0	1196651919.0	2.424845174316066
1196651920.0	1196652475.0	3.911849473435321
1196652476.0	1196653263.0	3.8360690055546223
1196653264.0	1196654162.0	3.889070697683967
1196654202.0	1196654262.0	0.797686287137935
1196654276.0	1196654989.0	3.2556514009529067
1196654990.0	1196655466.0	6.037946747560264
1196655467.0	1196655983.0	3.816585278621862
1196655984.0	1196656396.0	4.923704117455439
1196656397.0	1196657722.0	3.6056220096248244
1196657723.0	1196657902.0	2.9427231987490554
1196657903.0	1196658364.0	2.862839029901506
1196658365.0	1196659442.0	4.146126089817316
1196659443.0	1196659922.0	2.2370489378279332
1196659923.0	1196660499.0	2.962934180331418
1196660500.0000002	1196660841.0000002	7.511046105424979
1196660843.0	1196660948.0	11.724197749069743
1196660965.0	1196661534.0	1.6457585599151046
1196661535.0	1196662170.0	2.3395739009711063
1196662171.0	1196662317.0	4.934396412378646
1196662318.0	1196662622.0	8.737974568440244
1196662623.0	1196663499.0	4.3390079738591485
1196663500.0	1196663613.0	5.9360473715429825
1196663614.0	1196664196.0	3.6576950589002464
1196664197.0	1196664253.0	7.950267383718023
1196664254.0	1196664821.0	3.602547841131584
1196664822.0	1196664875.0	6.696183330799143
1196664876.0	1196665192.0	4.76165967610362
1196665193.0000002	1196665325.0000002	4.880584186679353
1196665327.0	1196665503.0	4.0054304805084335
1196665504.0	1196666091.0	3.5762168876394567
1196666092.0	1196666254.0	5.17440068491359
1196666255.0	1196666338.0	7.405342588056197
1196666339.0	1196667016.0	3.6490296612723787
1196667017.0	1196667207.0	2.479526298899127
1196667208.0	1196667641.0	4.675445818988782
1196667652.0000002	1196667780.0000002	0.41065369446191624
1196667782.0	1196668001.0	1.3696796992893507
1196668002.0	1196668372.0	3.2934089394758326
1196668422.0	1196668482.0	0.5845627495626892
1196668514.0	1196669074.0	6.6777640895595844
1196669075.0	1196669124.0	5.663634182349593
1196669125.0	1196669457.0	7.099577838233051
1196669458.0	1196669595.0	5.603114793007204
1196669596.0	1196670574.0	6.947855963819571
1196670575.0	1196671916.0	2.7293326537311566
1196671917.0	1196672644.0	5.2423901081488
1196672659.0	1196673612.0	3.6765943262829603
1196673613.0000002	1196674072.0000002	4.340139631496289
1196674073.0000002	1196674233.0000002	7.132469915967247
1196674235.0	1196674291.0	3.0031310221932124
1196674292.0000002	1196674690.0000002	3.8486373435435786
1196674692.0	1196675476.0	1.8513408834577085
1196675477.0	1196676342.0	5.293054092797526
1196676343.0	1196677213.0	5.166902882206535
1196677214.0	1196677423.0	2.787658642826667
1196677424.0	1196677675.0	2.8705854232442185
1196677676.0	1196678032.0	5.917729885531145
1196678033.0	1196678802.0	1.8023312462486096
1196678803.0	1196678890.0	3.8381870563710443
1196678891.0	1196678974.0	5.671358777716083
1196678975.0000002	1196679662.0000002	4.378197963668202
1196679664.0	1196681049.0	4.811414600442407
1196681050.0	1196681256.0	2.2829714169634916
1196681257.0	1196681388.0	3.9660452098673726
1196681389.0	1196681653.0	1.5573277390108926
1196681654.0000002	1196682266.0000002	1.8772212193887106
1196682268.0	1196682607.0	7.214847161409823
1196682608.0	1196683006.0	8.70268104436548
1196683007.0	1196684373.0	2.049327926570278
1196684374.0000002	1196684829.0000002	7.753004469184503
1196684831.0	1196684909.0	0.834519208876159
1196684910.0	1196684974.0	2.594040564175725
1196684975.0	1196685473.0	5.194691488360506
1196685503.0	1196685633.0	7.426296368142357
1196685634.0	1196685821.0	4.022693733487262
1196685847.0	1196685953.0	5.115630283257216
1196685954.0	1196686094.0	1.8252851116694542
1196686122.0	1196686182.0	0.7639604474529662
1196686213.0	1196686377.0	7.451146573113523
1196686378.0	1196686631.0	6.7051458958940096
1196686632.0	1196686683.0	0.09954650953195188
1196686724.0	1196688120.0	3.109401252378662
1196688121.0	1196690219.0	2.958961047497613
1196690220.0	1196693205.0	1.6073855894312028
1196693206.0	1196693514.0	2.563274301882974
1196693515.0	1196694302.0	2.67682407819053
1196694303.0	1196695142.0	5.406027334396464
1196695143.0	1196695222.0	2.255285499967567
1196695223.0	1196695558.0	2.149051746260787
1196695559.0000002	1196695890.0000002	4.14237395125762
1196695907.0	1196696041.0	5.674507455497225
1196696042.0000002	1196696367.0000002	3.930390418370448
1196696369.0	1196696695.0	3.0561325274169047
1196696714.0	1196697375.0	4.113381192201302
1196697376.0	1196697698.0	5.269900271027818
1196697699.0	1196698249.0	3.1896686729647685
1196698250.0000002	1196699288.0000002	7.75817101975823
1196699290.0	1196700516.0	3.0404631331205745
1196700517.0	1196701239.0	5.715052309538408
1196701240.0	1196701569.0	5.720615320165366
1196701570.0	1196701647.0	3.3022268764758977
1196701648.0000002	1196701851.0000002	3.2164137749291233
1196701853.0	1196702557.0	5.328162973657823
1196702558.0	1196702834.0	3.897175972832489
1196702835.0	1196703316.0	2.7091873170203975
1196703317.0	1196703553.0	3.7196458362052662
1196703603.0	1196703723.0	2.377553239692123
1196704062.0	1196704607.0	3.1428416093078337
1196704608.0000002	1196704661.0000002	2.2607206899236805
1196704662.0	1196704835.0	1.0393194777616817
1196704836.0	1196704924.0	6.767822671716438
1196704925.0	1196705425.0	2.658178997945145
1196705426.0	1196705538.0	3.640887161901759
1196705539.0	1196706361.0	3.0767910170258945
1196706362.0	1196707541.0	4.910121187289456
1196707542.0000002	1196707878.0000002	1.2044122695972237
1196707880.0	1196708467.0	4.498906872749789
1196708468.0	1196708723.0	8.057290325075785
1196708724.0	1196709815.0	4.234092197167347
1196709816.0	1196709942.0	3.0019355524700564
1196710002.0000002	1196710983.0000002	3.5533412732106795
1196710984.0000002	1196711025.0000002	9.418207273408807
1196711027.0	1196711175.0	3.3761310212288977
1196711201.0	1196711366.0	3.7650665487431163
1196711367.0	1196712608.0	3.49692509240049
1196712609.0	1196712871.0	2.3863664246075142
1196712872.0	1196713241.0	7.079784350088173
1196713242.0	1196714930.0	2.672102578812696
1196714931.0	1196716336.0	2.595078750540663
1196716337.0	1196716845.0	9.713799111679418
1196716846.0	1196717456.0	6.260325142274403
1196717457.0	1196717604.0	1.5140385672711079
1196717605.0	1196718169.0	4.425997550306032
1196718222.0	1196718368.0	3.495671125835545
1196718369.0000002	1196718537.0000002	8.923808616148976
1196718539.0	1196719597.0	3.958723850643806
1196719598.0	1196720219.0	4.751984541365351
1196720220.0	1196720257.0	3.8489226285321543
1196720258.0	1196720359.0	1.9532941452776664
1196720360.0	1196720518.0	6.037614604515143
1196720535.0	1196720862.0	5.226510689467876
1196720880.0	1196721777.0	6.576464581578233
1196721778.0	1196722190.0	3.4780972309022875
1196722191.0	1196722501.0	3.2437717717808754
1196722502.0	1196723077.0	7.142546541091642
1196723078.0	1196723184.0	1.9689536299946107
1196723185.0	1196723321.0	6.636395829706757
1196723322.0	1196723766.0	10.039842029195217
1196723767.0	1196724199.0	13.378434087851785
1196724200.0	1196724706.0	5.516989309992642
1196724707.0	1196724912.0	2.2808252056881857
1196724913.0	1196725048.0	6.512780652763355
1196725049.0	1196725895.0	7.310007850794985
1196725896.0	1196726491.0	6.289528175868562
1196726492.0	1196726555.0	2.784619252730925
1196726560.0000002	1196727179.0000002	8.807501726695026
1196727218.0	1196727392.0	6.632309526054566
1196727393.0	1196727512.0	3.56357834932128
1196727513.0	1196727878.0	20.66099502819265
1196727879.0000002	1196728017.0000002	28.152658769317167
1196728019.0	1196728070.0	2.1647718249071053
1196728071.0	1196728403.0	4.420920792886753
1196728404.0	1196728804.0	7.0112337175558705
1196728805.0	1196728858.0	7.152477120974309
1196728859.0	1196729019.0	2.72606927538273
1196729020.0	1196730289.0	4.516868774734946
1196730290.0	1196730561.0	4.518408365816077
1196730562.0	1196730657.0	4.104998687813758
1196730658.0	1196731051.0	5.350607739598569
1196731052.0	1196731345.0	9.961284196462444
1196731346.0	1196731681.0	8.0549613459573
1196731682.0	1196731894.0	5.435355306591679
1196731895.0	1196732036.0	1.9380569468137616
1196732037.0	1196732479.0	5.669206627337834
1196732480.0	1196733514.0	4.3461816905254285
1196733543.0	1196734952.0	4.942835991857992
1196734953.0	1196735091.0	2.424776433903789
1196735092.0	1196735182.0	1.4762391017633503
1196735183.0	1196736264.0	4.272637427546655
1196736265.0	1196736347.0	4.3098196106968745
1196736348.0	1196736784.0	3.416601340047716
1196736785.0	1196737153.0	11.131804608575731
1196737154.0	1196737328.0	11.73431501202417
1196737329.0	1196737869.0	8.95760818932352
1196737870.0	1196739207.0	7.155522986230049
1196739208.0	1196739298.0	1.9982742978152643
1196739299.0	1196740029.0	2.75019708263055
1196740030.0	1196740219.0	2.8157459448645055
1196740220.0000002	1196740453.0000002	3.3886764966974288
1196740454.0000002	1196741200.0000002	4.764118753920624
1196741202.0	1196741237.0	1.7681955019863387
1196741238.0	1196741406.0	1.5267868052694553
1196741407.0000002	1196741887.0000002	2.680263266934005
1196741889.0	1196742114.0	2.7994319741842224
1196742115.0	1196743703.0	4.334961710745169
1196743704.0	1196743958.0	8.638307856476851
1196744018.0	1196744134.0	3.9288194154126224
1196744135.0000002	1196744535.0000002	3.656136211942382
1196744537.0	1196745411.0	4.350597183421295
1196745412.0	1196745489.0	2.1210532129145916
1196746329.0000002	1196746430.0000002	3.842719594868177
1196746432.0	1196746843.0	7.337236599725878
1196746844.0	1196748168.0	3.129001557098273
1196748169.0	1196748203.0	23.091376572111617
1196748204.0	1196748586.0	1.3725065903998523
1196748587.0	1196748837.0	4.349935627261433
1196748838.0	1196748992.0	4.09171717404962
1196748993.0	1196749070.0	3.62337854512343
1196749071.0	1196750623.0	3.1330426969532246
1196750624.0	1196750734.0	10.232158345104404
1196750743.0	1196751136.0	4.44438860904441
1196751174.0	1196751458.0	3.8059880510600355
1196751459.0000002	1196751692.0000002	13.958503478764179
1196751694.0	1196752266.0	3.347407874258038
1196752267.0	1196752829.0	2.3571242056777826
1196752830.0	1196753137.0	8.531337011677298
1196753138.0	1196753332.0	3.96548110052128
1196753333.0	1196754285.0	3.00015329697849
1196754286.0	1196754801.0	7.303773060360698
1196754802.0	1196755896.0	2.5996334414368083
1196755924.0	1196756328.0	7.319063850217634
1196756329.0	1196756490.0	18.239484818238395
1196756491.0	1196756851.0	13.349219654054227
1196756852.0	1196757251.0	2.7626292597053688
1196757252.0	1196757596.0	5.861058746114076
1196757597.0000002	1196758091.0000002	11.11531977002207
1196758122.0	1196758240.0	4.98702022665115
1196758241.0	1196758401.0	1.6909941954405396
1196758402.0	1196760977.0	4.13857219127862
1196760978.0	1196761438.0	3.239875965017776
1196761439.0	1196762064.0	6.797614858079409
1196762065.0000002	1196762318.0000002	3.3141920670112204
1196762319.0	1196763381.0	3.1697551870506797
1196763390.0	1196763518.0	0.7661765621797267
1196763519.0	1196763853.0	5.793016234760106
1196763854.0	1196763959.0	1.3749615682118534
1196763960.0	1196764188.0	2.7719030073728734
1196764189.0	1196764417.0	6.988359736275709
1196764467.0	1196764976.0	5.722545855869432
1196764977.0000002	1196765817.0000002	5.369497464467929
1196765846.0	1196767255.0	3.200461834903453
1196767256.0	1196767547.0	1.6138625556166795
1196767548.0	1196768044.0	2.1414876081988643
1196768045.0	1196768192.0	0.8784353909296888
1196768193.0000002	1196768648.0000002	8.89903623397272
1196768650.0	1196768719.0	0.5055204977700356
1196768720.0	1196768864.0	3.981411151190504
1196768865.0	1196769055.0	5.59238013624236
1196769077.0	1196769627.0	3.3762812935391584
1196769628.0	1196769878.0	2.4982643259041564
1196769879.0000002	1196770683.0000002	8.38700763553622
1196770685.0	1196771321.0	8.35002809682529
1196771322.0	1196772324.0	5.064401524921868
1196772325.0	1196772898.0	8.045808501358232
1196772899.0	1196773347.0	3.173622087527997
1196773348.0000002	1196773693.0000002	5.536446575204606
1196773695.0	1196773796.0	7.585932381765423
1196773797.0000002	1196774898.0000002	3.221066524593185
1196774900.0	1196775789.0	2.9245919809645944
1196775790.0000002	1196776081.0000002	3.6665653189065894
1196776083.0	1196776358.0	3.00691143162007
1196776359.0	1196776443.0	2.099089510862942
1196776444.0	1196776927.0	5.4734135962324775
1196776928.0	1196777100.0	10.182760322291625
1196777101.0	1196777965.0	4.021410217958783
1196777966.0	1196778471.0	4.914538492787081
1196778472.0000002	1196779192.0000002	2.0795372837914203
1196779193.0000002	1196779595.0000002	1.8982566276737074
1196779597.0	1196780554.0	3.61258437338916
1196780555.0	1196780647.0	1.3824727336550715
1196780648.0	1196780762.0	2.328739368774688
1196780763.0	1196781065.0	4.2863704069102155
1196781066.0	1196781737.0	6.681228312588714
1196781738.0	1196782146.0	3.942032842608196
1196782147.0	1196782353.0	1.0663596845725207
1196782354.0	1196782818.0	5.075260566380652
1196782819.0	1196783655.0	3.4106705819986085
1196783656.0000002	1196783937.0000002	4.496163790496146
1196783939.0	1196784427.0	4.566077870030321
1196784428.0	1196785348.0	2.4990409077199893
1196785349.0	1196785694.0	9.51272490606474
1196785695.0	1196786345.0	7.449500442605717
1196786346.0000002	1196786754.0000002	3.4187820309100045
1196786756.0	1196787054.0	2.651063541380921
1196787055.0000002	1196787205.0000002	1.4880327853768238
1196787207.0	1196788401.0	3.40796504781498
1196788402.0	1196789244.0	5.456237051598009
1196789245.0	1196789552.0	4.7146456299691675
1196789553.0000002	1196789600.0000002	12.332778518642215
1196789602.0	1196790381.0	3.156714613850687
1196790382.0	1196790544.0	0.7379014820559383
1196790560.0	1196790759.0	5.590114325716094
1196790760.0	1196791021.0	5.661683396656134
1196791022.0	1196791547.0	4.931496280815693
1196791548.0	1196792536.0	4.514539655277446
1196792537.0	1196792716.0	1.5896633858061986
1196792717.0000002	1196793191.0000002	3.322842800847781
1196793193.0	1196793251.0	3.4762379702884125
1196793252.0	1196795071.0	2.230431435161978
1196795072.0	1196795156.0	1.5396291905420305
1196795157.0000002	1196795342.0000002	4.817940882852961
1196795344.0	1196796060.0	5.882416004383138
1196796061.0	1196797688.0	2.0206826480840716
1196797689.0	1196798589.0	1.7793769055335746
1196798590.0	1196798696.0	2.0014893229170916
1196798697.0	1196799901.0	2.512811928528742
1196799902.0	1196800798.0	2.5324824826017105
1196800799.0000002	1196801126.0000002	1.036067242660798
1196801128.0	1196801900.0	1.565483620550577
1196801901.0	1196802152.0	1.8334743922645897
1196802153.0	1196802566.0	3.0531525768551906
1196802605.0	1196803217.0	2.897525728405025
1196803218.0	1196803279.0	2.4246836074680544
1196803280.0000002	1196803682.0000002	6.809556241330604
1196803684.0	1196803751.0	5.471877858901534
1196803752.0	1196804771.0	3.7586203246166994
1196804772.0	1196805194.0	6.714645105142126
1196805195.0	1196805841.0	3.784778237432833
1196805842.0	1196805876.0	5.8982152059244495
1196805877.0	1196806534.0	2.816135342329892
1196806535.0	1196806752.0	1.416526366235017
1196806753.0	1196807130.0	6.881510579699887
1196807131.0	1196807202.0	0.41016568390883795
1196807203.0	1196809330.0	2.04433448369475
1196809331.0	1196809789.0	7.417590721592552
1196809790.0	1196810184.0	2.4679059558370238
1196810185.0	1196811051.0	3.957312648259735
1196811052.0	1196811334.0	4.248267179292247
1196811335.0	1196811665.0	5.432051595458728
1196811667.0	1196812657.0	1.6525424040899777
1196812658.0	1196813608.0	2.2239905372188686
1196813609.0000002	1196813868.0000002	1.7779942673266196
1196813870.0	1196815304.0	4.7125587451765965
1196815305.0	1196816696.0	3.055689031844599
1196816697.0	1196817716.0	1.6926785675163463
1196817717.0	1196818128.0	2.3298216546445376
1196818141.0	1196819766.0	2.511961606362609
1196819767.0	1196820155.0	3.3343192361722456
1196820156.0	1196820731.0	4.052632515409786
1196820765.0	1196821731.0	4.028754820450251
1196821732.0	1196822324.0	0.9444894676093398
1196822346.0	1196822592.0	1.8073394408435168
1196822593.0	1196823048.0	4.961124126479512
1196823049.0	1196823781.0	3.181735420169209
1196823782.0	1196824425.0	3.1468697040215474
1196824426.0	1196824576.0	5.000207065894901
1196824577.0	1196824968.0	6.202949894139307
1196825004.0	1196826489.0	1.6550316296587482
1196826490.0	1196826653.0	4.783703699192809
1196826654.0	1196826843.0	1.7678079720322861
1196826844.0000002	1196827303.0000002	7.822437015385454
1196827304.0000002	1196828130.0000002	3.6340135341326536
1196828147.0	1196828383.0	1.506830894956682
1196828384.0	1196828833.0	5.313197318177536
1196828834.0	1196828987.0	1.1545678985674892
1196828988.0	1196829475.0	2.697391217375118
1196829476.0	1196829553.0	3.3648981835230356
1196829554.0000002	1196829748.0000002	2.6539321185317424
1196829750.0	1196830322.0	3.6204391256765835
1196830323.0	1196830409.0	2.358190980761091
1196830410.0	1196831059.0	2.385949802577563
1196831060.0	1196832262.0	3.4145286792279665
1196832263.0000002	1196833622.0000002	3.053786573877255
1196833624.0	1196833754.0	5.066970667509934
1196833755.0	1196833872.0	2.7987159282373493
1196833873.0	1196834272.0	1.692661749685309
1196834273.0	1196834349.0	1.3722343773538919
1196834350.0	1196834683.0	1.4541129533846031
1196834684.0000002	1196835103.0000002	2.413123075119701
1196835105.0	1196835355.0	5.10943724790206
1196835371.0	1196835645.0	9.236756305100066
1196835646.0000002	1196836172.0000002	6.097131762220807
1196836174.0	1196836289.0	0.9354609867175907
1196836290.0	1196836397.0	0.6816288354863536
1196836398.0	1196836497.0	2.1241185339769255
1196836546.0	1196836741.0	5.145962695954887
1196836742.0	1196837062.0	3.061926242035059
1196837063.0	1196837244.0	6.82510679221144
1196837257.0	1196837655.0	2.7847458778624468
1196837656.0000002	1196838134.0000002	3.884988957181461
1196838135.0000002	1196838257.0000002	1.449870753717697
1196838259.0	1196838861.0	3.2624887295660394
1196838862.0	1196839925.0	2.964354704847898
1196839926.0	1196840318.0	4.823001584722272
1196840401.0	1196840636.0	9.56512658740506
1196840637.0	1196840941.0	3.2311133924943958
1196840942.0	1196842662.0	2.8912098330398286
1196842663.0	1196843707.0	4.394231905050785
1196843708.0	1196843812.0	13.052497359880268
1196843813.0	1196844657.0	5.756521162774166
1196844658.0	1196844966.0	6.092748077042501
1196844967.0	1196845388.0	4.616599157715968
1196845389.0	1196845585.0	6.403958635617558
1196845586.0	1196845924.0	3.1265925447433016
1196845928.0000002	1196846607.0000002	3.899047633481097
1196846609.0	1196847086.0	4.574827581305163
1196847087.0	1196847396.0	4.416290127615078
1196847397.0	1196847790.0	1.5055543093606112
1196847803.0	1196847944.0	4.468778509882236
1196847945.0000002	1196850155.0000002	2.804458390670625
1196850157.0	1196850554.0	5.18460164696214
1196850555.0	1196850718.0	1.3518338247231279
1196850719.0	1196850793.0	1.1082905970209227
1196850794.0	1196850871.0	3.795488215470596
1196850872.0000002	1196851071.0000002	5.339552654665724
1196851073.0	1196851249.0	8.346747517128035
1196851250.0	1196851669.0	5.64394702677284
1196851670.0	1196852839.0	3.372552960023509
1196852840.0	1196853296.0	1.9219736869459427
1196853297.0	1196853909.0	3.5785351083582104
1196853935.0	1196856010.0	3.822552636370164
1196856011.0000002	1196856469.0000002	5.38911256387478
1196856471.0	1196856968.0	3.70808031256268
1196856969.0000002	1196857675.0000002	3.9972247235997846
1196857677.0	1196857907.0	1.8693001822860764
1196857908.0	1196857994.0	1.92951264044116
1196857995.0	1196858093.0	2.8147719256200237
1196858094.0	1196858221.0	0.7971336649078197
1196858222.0	1196858777.0	2.7975021810424225
1196858778.0	1196858939.0	5.532581419774492
1196858940.0	1196859285.0	2.486644364219727
1196859286.0	1196859642.0	3.9664332912864966
1196859643.0	1196859734.0	3.6931452354758516
1196859735.0	1196859850.0	2.743261280921284
1196859851.0	1196860574.0	2.909267844458212
1196860575.0	1196860800.0	4.815907144710488
1196860812.0	1196861268.0	7.083032184570885
1196861269.0	1196861602.0	8.23741136698696
1196861603.0	1196863006.0	3.9845299920591732
1196863007.0	1196863564.0	6.626645890587552
1196863565.0	1196864288.0	1.6237073796298296
1196864289.0	1196864532.0	2.1989868957273573
1196864533.0	1196864698.0	2.081852914586518
1196864699.0	1196865009.0	2.882647282170194
1196865010.0	1196865369.0	1.5945472984140243
1196865370.0	1196865451.0	0.5090303259520819
1196865453.0	1196865596.0	8.790040676296279
1196865597.0	1196866040.0	10.402856212848869
1196866041.0	1196866961.0	4.519741014679673
1196866962.0	1196867485.0	1.3858313453763231
1196867486.0	1196867815.0	4.795409052748829
1196867816.0000002	1196867949.0000002	3.336143343780982
1196867951.0	1196868700.0	4.912328691856923
1196868701.0	1196869125.0	9.656674528490317
1196869126.0	1196869405.0	8.89733857943784
1196869406.0	1196871565.0	2.3194161901676296
1196871566.0	1196871817.0	4.002115251696031
1196871818.0	1196871880.0	0.4177206390100263
1196871881.0	1196872982.0	4.3239215717035115
1196872983.0	1196873038.0	11.951363553920213
1196873039.0	1196873373.0	2.1629207001333275
1196873374.0	1196873425.0	5.500917133087249
1196873426.0	1196874911.0	3.4642515121110447
1196874912.0000002	1196875196.0000002	5.1914141011352175
1196875197.0000002	1196875705.0000002	3.3363131236883508
1196875707.0	1196876101.0	1.716486148485551
1196925665.0	1196925921.0	4.97728020429078
1196925937.0	1196926261.0	2.92960821189077
1196926262.0	1196927506.0	2.933993802201423
1196927507.0	1196928742.0	5.194481983531413
1196928743.0	1196928982.0	2.053085714907766
1196928983.0	1196929293.0	5.455877275078294
1196929321.0000002	1196929465.0000002	3.197019262367824
1196929467.0	1196929701.0	4.408784030142107
1196929702.0	1196931163.0	2.118127152041033
1196931164.0	1196931420.0	3.803580102578037
1196931421.0	1196933742.0	2.9856433721382936
1196933743.0	1196934283.0	3.4661896427135304
1196934284.0	1196934722.0	2.4525207757471574
1196934743.0	1196934872.0	1.9075133767383265
1196934873.0	1196935088.0	1.4197523701770838
1196935089.0	1196935587.0	2.1835425291606296
1196935588.0	1196936855.0	2.059214859370281
1196936856.0	1196936931.0	0.49502796922251274
1196936932.0000002	1196937159.0000002	1.7746640032192535
1196937160.0000002	1196937564.0000002	4.542374631820796
1196937566.0	1196939090.0	4.790398632327966
1196939091.0	1196939829.0	8.364091609517276
1196939830.0000002	1196939946.0000002	2.4359760003700246
1196939948.0	1196940095.0	2.5279596789414787
1196940096.0000002	1196940607.0000002	4.165518284537855
1196940609.0	1196941864.0	2.668981730008579
1196941865.0	1196942195.0	3.5157415570631203
1196942196.0	1196942603.0	2.5597891600010034
1196942604.0	1196942702.0	7.873441699561863
1196942703.0	1196942860.0	7.2662182986899015
1196942861.0	1196943306.0	2.4628950322005942
1196943307.0	1196943984.0	4.17851780196709
1196943985.0	1196946766.0	2.4695453612628047
1196946767.0	1196947272.0	2.5459083052739584
1196947273.0	1196947932.0	2.612033575737594
1196947933.0000002	1196948747.0000002	5.906464792545812
1196948749.0	1196949620.0	2.528511217314153
1196949621.0	1196949945.0	4.841362327420048
1196949946.0	1196950046.0	7.249552291835218
1196950047.0	1196950343.0	6.389517713423419
1196950344.0	1196951565.0	3.8579425765727566
1196951566.0	1196951996.0	4.263428095798459
1196951997.0	1196952187.0	1.1530039381100534
1196952188.0	1196952425.0	4.147554372421895
1196952426.0	1196952484.0	0.08234479842025233
1196952765.0	1196954582.0	2.492489149460561
1196954583.0	1196955348.0	2.873549988372831
1196955349.0000002	1196956298.0000002	4.0866858487166
1196956347.0000002	1196956492.0000002	6.96929366760065
1196956494.0	1196957138.0	3.3683247828713934
1196957139.0	1196957187.0	9.209763139416637
1196957188.0	1196957512.0	8.28190683707089
1196957513.0	1196958048.0	7.809422634640179
1196958049.0000002	1196958377.0000002	8.60230566562371
1196958379.0	1196958556.0	2.8288735820688435
1196958557.0000002	1196959932.0000002	1.9278986006128207
1196959934.0	1196960362.0	2.6757971646786434
1196960363.0	1196962074.0	3.6270657242625695
1196962075.0	1196962160.0	0.28645146380554654
1196962161.0	1196963102.0	4.792951953644631
1196963103.0	1196964959.0	3.2739081096618223
1196964960.0	1196965425.0	1.7622650268925364
1196965426.0	1196966186.0	3.3609443744939473
1196966187.0000002	1196966400.0000002	5.1064029765855805
1196966401.0000002	1196967332.0000002	6.059365051845464
1196967368.0	1196968812.0	1.4431613611094498
1196968813.0	1196969207.0	2.4013133481565974
1196969208.0	1196969352.0	6.020734222337189
1196969353.0000002	1196969783.0000002	6.101333606082265
1196969785.0	1196970156.0	3.3914996042493795
1196970157.0	1196973883.0	4.274536442497099
1196973884.0	1196975582.0	2.4577895529300635
1196975583.0	1196975830.0	4.3815716325874625
1196975831.0	1196976372.0	3.2743933703841033
1196976373.0	1196976611.0	3.2629537966848714
1196976612.0	1196977213.0	3.900863927792865
1196977214.0000002	1196977602.0000002	4.420959662999258
1196977604.0	1196977706.0	4.675177843899563
1196977707.0000002	1196977775.0000002	4.803288762064579
1196977777.0	1196977828.0	2.8189497773851944
1196977829.0	1196977989.0	1.2709676166919721
1196977990.0	1196978447.0	4.625936068511474
1196978453.0	1196978514.0	1.9853906534351573
1196978515.0	1196979607.0	3.215550911052034
1196979608.0	1196979867.0	2.479740376666203
1196979868.0	1196979973.0	0.9684482844976704
1196979974.0	1196980473.0	2.5412807501018633
1196980474.0	1196981149.0	1.3396715098278138
1196981150.0	1196981301.0	0.7726365545466279
1196981302.0	1196981597.0	4.642929530789132
1196981598.0	1196982475.0	1.5638007752299827
1196982476.0	1196982964.0	2.1790766596718014
1196982965.0	1196983064.0	3.0529422829701716
1196983065.0000002	1196983452.0000002	5.819195621958093
1196983454.0	1196983523.0	4.2824624030198475
1196983534.0	1196983744.0	1.32009741589717
1196983745.0	1196986399.0	4.656348891653427
1196986400.0	1196987098.0	6.677586240442271
1196987099.0	1196987563.0	5.1839849524006
1196987564.0	1196988005.0	5.6529613130607625
1196988017.0000002	1196988617.0000002	6.827633289290948
1196988619.0	1196989271.0	4.608997323571755
1196989272.0	1196989930.0	6.2245088489712
1196989931.0	1196990326.0	3.6095656313386755
1196990327.0	1196991011.0	6.208124902871449
1196991012.0	1196992758.0	6.761303369310151
1196992759.0	1196994143.0	8.324504622862694
1196994157.0000002	1196994370.0000002	2.74744010610166
1196994372.0	1196995617.0	6.623721867616948
1196995618.0	1196997110.0	5.5135759448905155
1196997111.0	1196997553.0	3.871565932738488
1196997554.0	1196998061.0	5.896500571709638
1196998062.0	1196998645.0	6.6394282977673775
1196998646.0	1196998719.0	6.441704439047323
1196998720.0	1196999030.0	6.1330532582187445
1196999031.0000002	1196999649.0000002	7.140461486810515
1196999651.0	1196999790.0	1.6927015633122326
1196999791.0	1197000601.0	3.7623870921347304
1197000602.0	1197002724.0	4.001094070031971
1197002775.0	1197003096.0	3.996145445172371
1197003097.0	1197004096.0	6.567318004070308
1197004097.0	1197004155.0	0.9017038024287594
1197004156.0	1197004347.0	1.9061966028381947
1197004348.0	1197004684.0	5.295535047830032
1197004685.0000002	1197005089.0000002	5.179510881362917
1197005091.0	1197005500.0	2.5495992258729676
1197005501.0	1197006862.0	2.050003320041837
1197006863.0	1197007493.0	5.130366139159884
1197007494.0	1197007626.0	9.62913745713201
1197007627.0000002	1197007731.0000002	2.8685416953186373
1197007733.0	1197008085.0	3.7720536042154755
1197008086.0	1197008651.0	8.792411270970412
1197008652.0	1197008915.0	5.414654742296371
1197008916.0	1197009123.0	4.650787755964324
1197009124.0	1197009211.0	7.492813645110882
1197009212.0	1197009654.0	3.6307107870398867
1197009655.0	1197009952.0	6.108380289231501
1197009953.0	1197010143.0	1.5733281802919745
1197010144.0	1197010226.0	1.7429431181424906
1197010227.0	1197010725.0	3.7685487343066995
1197010726.0	1197011243.0	2.575849851234633
1197011244.0	1197012279.0	3.8546129094070007
1197012307.0000002	1197012981.0000002	6.430608494789311
1197012983.0	1197013459.0	7.863454324596388
1197013460.0	1197014002.0	3.5672980782419894
1197014003.0	1197014944.0	5.266964802009825
1197014945.0	1197016354.0	4.087385686335406
1197016355.0	1197016552.0	3.810831369870034
1197016553.0	1197018150.0	4.461685634442003
1197018151.0	1197018319.0	4.385893414013879
1197018320.0	1197018371.0	0.9155522761755038
1197018372.0	1197018533.0	4.624745502356337
1197018534.0	1197019064.0	6.383691785434065
1197019080.0	1197020456.0	5.180070619417511
1197020457.0	1197021948.0	3.2175849788734903
1197021949.0	1197022696.0	4.857399343330259
1197022697.0	1197023304.0	7.185611646494521
1197023305.0	1197023420.0	1.2670236154568495
1197023421.0	1197023682.0	3.1918275985081443
1197023683.0	1197026471.0	3.720256709501842
1197026472.0	1197026954.0	3.8255260619680875
1197026955.0	1197027148.0	3.740945599326465
1197027149.0	1197027263.0	2.657513312540486
1197027264.0	1197027807.0	4.9251171776231075
1197027808.0	1197028129.0	5.956067416483982
1197028130.0	1197028449.0	6.750567074665976
1197028450.0	1197029093.0	4.185025036627097
1197029094.0	1197030160.0	3.0240689786044905
1197030161.0	1197031976.0	4.947055064473891
1197031977.0	1197032165.0	2.177383403151735
1197032166.0	1197032919.0	6.070356989536262
1197032920.0	1197033534.0	5.114969902230946
1197033535.0	1197034062.0	9.946828634904078
1197034063.0	1197034685.0	3.7487825727840827
1197034686.0	1197035328.0	3.4559255126386508
1197035329.0	1197036452.0	3.625578849503235
1197036453.0	1197036911.0	3.2927812509817973
1197036912.0	1197037044.0	7.950530253361966
1197037045.0	1197037145.0	2.914843905905442
1197037146.0	1197037271.0	8.236834692567575
1197037272.0	1197037551.0	5.7700217643541025
1197037552.0	1197038370.0	4.949866153733271
1197038371.0	1197038950.0	2.92041721128491
1197038951.0	1197039156.0	2.963989568055813
1197039157.0	1197039245.0	4.589766471411101
1197039246.0	1197039502.0	9.61811143474392
1197039503.0	1197040493.0	5.280991059396416
1197040494.0	1197040633.0	3.567285527731903
1197040634.0	1197040713.0	2.6759558693468595
1197040714.0	1197041091.0	3.1173120389420954
1197041092.0	1197041419.0	3.5503223436903033
1197041420.0	1197041946.0	3.8481024907662165
1197041947.0	1197045348.0	4.62327007293796
1197045349.0	1197045675.0	6.55368718562455
1197045676.0	1197045806.0	10.19223546466125
1197045807.0	1197045941.0	2.1991499831178603
1197045942.0	1197046173.0	1.9440086564298256
1197046189.0	1197047140.0	4.917353516440812
1197047141.0	1197047752.0	5.3633634620162685
1197047753.0	1197047908.0	5.050063390286579
1197047909.0000002	1197048498.0000002	5.2493936422918805
1197048500.0	1197048808.0	2.3493211008140635
1197048809.0	1197048853.0	2.676631584559593
1197048854.0	1197048917.0	7.070657626502714
1197048918.0	1197049214.0	2.604525490846345
1197049215.0	1197049383.0	1.7070962969549515
1197049384.0	1197049630.0	2.4864968737031483
1197049631.0	1197050652.0	6.557658904772196
1197050653.0	1197050741.0	5.117120606276593
1197050742.0	1197050925.0	6.932148277160611
1197050926.0	1197051218.0	3.8470836621509457
1197051219.0	1197051350.0	2.308466377800305
1197051351.0	1197051430.0	2.829181127962575
1197051431.0	1197052596.0	6.993925217639216
1197052597.0000002	1197052795.0000002	13.024740401714897
1197052796.0000002	1197052873.0000002	6.072907320858066
1197052875.0	1197053301.0	9.767414277911213
1197053302.0000002	1197053656.0000002	5.619150768950301
1197053658.0	1197053979.0	3.4255267650624788
1197053980.0	1197055201.0	6.456552367857604
1197055218.0	1197055349.0	5.388903645580098
1197055350.0	1197055531.0	4.853084468973976
1197055587.0	1197056643.0	4.254039336900554
1197056644.0	1197057555.0	4.239612805930185
1197057556.0	1197058480.0	5.189883930860058
1197058481.0000002	1197058631.0000002	7.830695363767708
1197058633.0	1197058919.0	7.803904777879656
1197058920.0000002	1197059509.0000002	2.5380226813198896
1197059511.0	1197059909.0	5.209254368637032
1197059910.0	1197060497.0	3.85000450259926
1197060498.0	1197060678.0	8.951696362119309
1197060679.0000002	1197061084.0000002	4.97035578226616
1197061086.0	1197061428.0	5.425086496148608
1197061429.0	1197061535.0	3.8545307943744964
1197061536.0	1197062331.0	3.890775542829417
1197062332.0	1197062395.0	0.2141672580893319
1197062396.0	1197062446.0	0.4032208334280529
1197062447.0	1197063829.0	4.081123833930215
1197063830.0000002	1197064100.0000002	7.108966313362904
1197064101.0000002	1197064297.0000002	2.6113971336765047
1197064299.0	1197064525.0	5.259273266946573
1197064526.0	1197064845.0	8.332822848881126
1197064846.0	1197065232.0	4.0311639170322655
1197065233.0	1197065300.0	3.4574804805462587
1197065301.0	1197065462.0	3.9953821582616276
1197065463.0	1197065608.0	3.4382127392488826
1197065609.0	1197065792.0	8.055896663443061
1197065793.0	1197065946.0	10.15053676635455
1197065947.0	1197066511.0	5.079935563454262
1197066512.0	1197066871.0	9.283336811849868
1197066872.0	1197066957.0	2.0618905122154745
1197066958.0	1197067728.0	5.030280653435083
1197067729.0	1197068514.0	7.891487272096432
1197068515.0	1197070041.0	7.333931851448213
1197070042.0	1197070161.0	3.7848174540417356
1197070162.0	1197070348.0	5.1704173672526235
1197070349.0	1197070404.0	2.3358924620420836
1197070405.0	1197070605.0	2.912063340594089
1197070606.0	1197070653.0	2.719786809913769
1197070654.0	1197070941.0	5.115259078214095
1197070942.0	1197071057.0	5.550277619194132
1197071058.0	1197071245.0	2.888632182487864
1197071246.0	1197072183.0	4.73536580858729
1197072198.0000002	1197072276.0000002	1.2912382080778648
1197072278.0	1197073020.0	4.730097313586864
1197073021.0	1197073558.0	4.8681895127885815
1197073559.0	1197073813.0	1.6298877000784397
1197073814.0	1197073919.0	2.8109498364512517
1197073920.0	1197075231.0	2.5744150001789152
1197075232.0	1197075432.0	7.638371025870824
1197075433.0	1197075625.0	6.525627803163447
1197075626.0	1197075830.0	3.015074412847397
1197075831.0	1197075914.0	1.4295470918788624
1197075915.0	1197076675.0	3.4324971028523166
1197076676.0	1197077092.0	5.397695165416458
1197077093.0000002	1197077363.0000002	2.321140093969387
1197077364.0000002	1197077734.0000002	9.716509956655623
1197077736.0	1197079250.0	2.9742878322495656
1197079251.0	1197079578.0	2.9301928289000574
1197079579.0000002	1197079670.0000002	6.704100104563331
1197079672.0	1197080029.0	2.6009624549485033
1197080030.0000002	1197082074.0000002	2.499523789651846
1197082076.0	1197082177.0	4.878412166433642
1197082178.0	1197082318.0	3.4510345547264736
1197082319.0	1197083263.0	6.941321414085131
1197083264.0000002	1197083378.0000002	10.156589052729464
1197083380.0	1197083995.0	5.407946923463315
1197083996.0	1197084265.0	3.045408453025401
[truncated: 1,716 more rows]
