# Supplementary material for: Search for topological defect dark matter with a global network of optical magnetometers
Source: Nat Phys. 2021 Dec 7;17(12):1396–401. doi: 10.1038/s41567-021-01393-y (PMC8654677; doi:10.1038/s41567-021-01393-y)
Supplement: Supplementary file 5 — Noise data from each magnetometer (Extended Data Fig. 1). [file 41567_2021_1393_MOESM5_ESM.zip › fribourg01.csv]

start	end	noise
1195991991.0	1195998783.0	0.913523194354778
1195998783.0	1196005576.0	1.4200791786518918
1196005576.0	1196012369.0	0.5910432240157213
1196012369.0	1196019162.0	0.553429993691103
1196019162.0	1196025955.0	0.4157403394053699
1196025955.0	1196032748.0	0.40828912673520995
1196032748.0	1196039541.0	0.3196372403138855
1196039541.0	1196046333.0	0.7301929945125712
1196046333.0	1196053126.0	0.9890808933096096
1196053126.0	1196059919.0	1.0586457681233794
1196059919.0	1196066712.0	0.8931050394049229
1196066712.0	1196073505.0	1.0322107009269612
1196073505.0	1196080298.0	0.7189202509164546
1196080298.0	1196087091.0	1.213664968317401
1196093399.0	1196100421.0	0.4837189834856575
1196100421.0	1196107444.0	1.2331797798584967
1196107444.0	1196114467.0	0.46012284948416715
1196114467.0	1196121490.0	0.36377888647282847
1196121490.0	1196128512.0	0.44490150169786935
1196128512.0	1196135535.0	0.7753656999749041
1196135535.0	1196142558.0	1.8440114882510499
1196142558.0	1196149581.0	1.1676061075515338
1196149581.0	1196156604.0	1.4430068948595098
1196178445.0	1196185397.0	0.9170179664217755
1196185397.0	1196192350.0	0.8553412645771034
1196192350.0	1196199303.0	0.6241802261619207
1196199303.0	1196206255.0	0.9464431943826882
1196206255.0	1196213208.0	0.3064248563584913
1196213208.0	1196220161.0	0.31574878812273816
1196220161.0	1196227113.0	0.4776690182791279
1196227113.0	1196234066.0	1.3789729313815349
1196234066.0	1196241019.0	0.6099917160548561
1196241019.0	1196247971.0	1.3670524984777697
1196247971.0	1196254924.0	1.2898469075233912
1196254924.0	1196261877.0	0.7579224347169257
1196261877.0	1196268829.0	0.8434841783138973
1196268829.0	1196275782.0	0.4328861812027995
1196275782.0	1196282735.0	0.43855067261182984
1196282735.0	1196289687.0	1.2861240915347891
1196289687.0	1196296640.0	0.5624938911222934
1196296640.0	1196303593.0	0.7770438893057988
1196303593.0	1196310545.0	0.5162283305242973
1196310545.0	1196317498.0	1.0673007236667134
1196317498.0	1196324451.0	0.48678815277060505
1196324451.0	1196331404.0	0.683422090057617
1196332283.0000002	1196339438.0000002	0.5867174761166679
1196339438.0000002	1196346593.0000002	1.0042468562414142
1196346593.0000002	1196353749.0000002	0.8733807548831666
1196353749.0000002	1196360904.0000002	0.5203694387185196
1196360904.0000002	1196368060.0000002	0.5968972822833603
1196368060.0000002	1196375215.0000002	0.471204966173765
1196375215.0000002	1196382371.0000002	0.6402633504551655
1196382371.0000002	1196389526.0000002	0.46936442479940343
1196389526.0000002	1196396681.0000002	1.599857196395987
1196396681.0000002	1196403837.0000002	0.5625881413847648
1196403837.0000002	1196410992.0000002	1.1207958335213322
1196410992.0000002	1196418148.0000002	0.9228895546958766
1196418148.0000002	1196425303.0000002	0.6775847345431324
1196425303.0000002	1196432459.0000002	0.4454074547817677
1196432459.0000002	1196439614.0000002	0.42339946959573166
1196439614.0000002	1196446770.0000002	0.6762009595080865
1196446770.0000002	1196453925.0000002	1.281179893602994
1196453925.0000002	1196461080.0000002	3.290404871156792
1196523225.0	1196530260.0	1.0599237056049768
1196530260.0	1196537295.0	0.6519451361977605
1196537295.0	1196544330.0	0.6249127854213632
1196544330.0	1196551366.0	1.0132612329595947
1196551403.0	1196558250.0	0.4104899030546505
1196558250.0	1196565097.0	0.9176804794235058
1196565097.0	1196571944.0	1.3094765890333886
1196571944.0	1196578792.0	0.7286816051222855
1196578792.0	1196585639.0	0.574347216623078
1196585639.0	1196592486.0	0.5653166707372563
1196592486.0	1196599334.0	0.979588511087089
1196599334.0	1196606181.0	0.8730759267661727
1196606181.0	1196613028.0	0.7337803743579748
1196613028.0	1196619876.0	0.8836429715314154
1196620000.0	1196626957.0	0.7640980996683037
1196626957.0	1196633915.0	0.544526230886738
1196633915.0	1196640872.0	0.8677912028902325
1196640872.0	1196647830.0	0.6158169895504856
1196647830.0	1196654787.0	1.0591878528539234
1196654787.0	1196661745.0	0.9737582262632473
1196661745.0	1196668703.0	0.8954112266998818
1196669521.0	1196676294.0	1.1547349979710948
1196676294.0	1196683067.0	0.4250128300102558
1196683067.0	1196689840.0	1.335049239583898
1196689840.0	1196696613.0	0.9437460069956112
1196696613.0	1196703386.0	0.5051218321582135
1196703386.0	1196710159.0	0.5665764191782355
1196710159.0	1196716932.0	0.4505327939381692
1196716932.0	1196723705.0	0.8694942302265031
1196723705.0	1196730478.0	0.8466708388932054
1196730478.0	1196737252.0	150.9802305227775
1196767696.0	1196774819.0	0.4521347375697615
1196774819.0	1196781943.0	0.5827651331757364
1196781943.0	1196789067.0	0.7084454679290844
1196789067.0	1196796191.0	0.803575153788879
1196796191.0	1196803315.0	0.5084135252532234
1196803315.0	1196810439.0	0.34704385807467375
1196810439.0	1196817562.0	0.6529986630534791
1196817562.0	1196824686.0	0.7506578542173092
1196824686.0	1196831810.0	0.4055110186044589
1196831810.0	1196838934.0	0.7271229949883069
1196838934.0	1196846058.0	0.5001946553583975
1196846058.0	1196853182.0	0.39520133201243274
1196853182.0	1196860305.0	1.3849118125961084
1196860305.0	1196867429.0	0.511925643675543
1196867429.0	1196874553.0	0.3708748911396357
1196874553.0	1196881677.0	0.6221495761594925
1196881677.0	1196888801.0	0.7156397416560722
1196888801.0	1196895925.0	1.0449870248983089
1196895942.0	1196902690.0	0.9984950361580687
1196902690.0	1196909439.0	1.7066969245799162
1196909439.0	1196916187.0	0.8650987945548835
1196916187.0	1196922936.0	0.9515729100817034
1196922936.0	1196929684.0	0.36675665458454537
1196929684.0	1196936433.0	170.32412269150157
1196937786.0000002	1196944649.0000002	99.42359782802255
1196944649.0000002	1196951513.0000002	0.9550706541775494
1196951513.0000002	1196958377.0000002	1.212449237440733
1196958377.0000002	1196965241.0000002	0.6824596762633428
1196965241.0000002	1196972105.0000002	0.4696111404761321
1196972105.0000002	1196978969.0000002	0.28406518552559784
1196978969.0000002	1196985833.0000002	0.5129303124963333
1196985833.0000002	1196992697.0000002	0.90463240317365
1196992697.0000002	1196999561.0000002	0.533933055189319
1196999561.0000002	1197006425.0000002	1.4388578667010319
1197006425.0000002	1197013289.0000002	0.4544221381749598
1197013289.0000002	1197020153.0000002	0.4746919412650655
1197020153.0000002	1197027017.0000002	0.49763836770863673
1197027017.0000002	1197033881.0000002	0.7829995843445288
1197033881.0000002	1197040745.0000002	0.7090368194171501
1197040745.0000002	1197047609.0000002	0.2511396222550338
1197047609.0000002	1197054473.0000002	0.6617047605558218
1197054473.0000002	1197061337.0000002	0.5967655453776257
1197061337.0000002	1197068201.0000002	0.6869318902896892
1197104417.0	1197111451.0	0.8577578960188846
1197111451.0	1197118486.0	0.7911632887325155
1197118486.0	1197125521.0	0.6956709292491678
1197125521.0	1197132556.0	0.800720591606661
1197132556.0	1197139591.0	0.5572000126087887
1197139591.0	1197146626.0	0.6836917601347262
1197146626.0	1197153661.0	1.1462719213636454
1197153661.0	1197160696.0	0.7223335475337016
1197160696.0	1197167731.0	0.6177197017074435
1197167731.0	1197174766.0	0.9495437781540133
1197174766.0	1197181801.0	0.5841416655735375
1197181801.0	1197188836.0	0.8318912555336203
1197188836.0	1197195871.0	0.45657139915490125
1197195871.0	1197202905.0	0.8966953721023123
1197202905.0	1197209940.0	1.0439989169695956
1197209940.0	1197216975.0	1.152660232290619
1197216975.0	1197224010.0	1.5569015043739225
1197224010.0	1197231045.0	0.9922437286941752
1197231045.0	1197238080.0	0.7251842516121492
1197238080.0	1197245115.0	1.3103256114110111
1197245115.0	1197252150.0	0.7485087744399089
1197252150.0	1197259185.0	0.35691737431006826
1197259185.0	1197266220.0	0.919608015610517
1197266220.0	1197273255.0	0.5631708125927234
1197273255.0	1197280290.0	0.4872286277241043
1197280290.0	1197287325.0	0.7326269269429835
1197287325.0	1197294360.0	0.43249819361657443
1197294387.0	1197301354.0	0.6822534787932141
1197301354.0	1197308321.0	0.5124866842529762
1197308321.0	1197315288.0	0.4903054523189967
1197315288.0	1197322255.0	0.613349166187088
1197322255.0	1197329222.0	0.5680596417681135
1197329222.0	1197336189.0	0.5364211503371273
1197336189.0	1197343156.0	0.3949276353372559
1197343156.0	1197350123.0	0.5982522781911132
1197350123.0	1197357090.0	0.91363418688605
1197357090.0	1197364057.0	0.9924622841012227
1197364057.0	1197371024.0	0.38127581130141097
1197371024.0	1197377991.0	0.3385245505337782
1197377991.0	1197384958.0	0.6062407426096472
1197384958.0	1197391925.0	1.2947089866050103
1197391925.0	1197398892.0	0.4443745368893286
1197398892.0	1197405859.0	0.6808332024108938
1197405859.0	1197412827.0	1.0599263814990225
1197412878.0000002	1197420075.0000002	0.5462234339069076
1197420075.0000002	1197427272.0000002	0.9155408949153104
1197427272.0000002	1197434470.0000002	0.5918703382048761
1197434470.0000002	1197441667.0000002	1.3313411548766794
1197441667.0000002	1197448864.0000002	0.41217612294505357
1197448864.0000002	1197456062.0000002	0.9279530953416574
1197456062.0000002	1197463259.0000002	0.8534541772694332
1197463259.0000002	1197470456.0000002	0.509248368656445
1197470456.0000002	1197477654.0000002	0.8701402333242996
1197477654.0000002	1197484851.0000002	0.9745552584690687
1197484851.0000002	1197492049.0000002	0.373365552592285
1197492049.0000002	1197499246.0000002	0.9518288234117319
1197499246.0000002	1197506443.0000002	0.42742337026221794
1197506443.0000002	1197513641.0000002	0.6863024523744635
1197513641.0000002	1197520838.0000002	0.6881457964867321
1197520838.0000002	1197528035.0000002	44.14816138391802
1197531027.0	1197537943.0	8.151635057898744
1197537943.0	1197544860.0	0.4919409155429119
1197544860.0	1197551777.0	0.9023772793231875
1197551777.0	1197558694.0	0.74135658167658
1197558694.0	1197565611.0	0.5922630217337507
1197565611.0	1197572528.0	0.7677513068847612
1197572528.0	1197579445.0	0.7434482752609066
1197579445.0	1197586362.0	0.6810246997985575
1197586362.0	1197593279.0	0.6008704492028584
1197593279.0	1197600196.0	0.5242146387330684
1197600196.0	1197607113.0	0.34367375149361157
1197607113.0	1197614030.0	0.37329352084285716
1197614030.0	1197620947.0	0.5501785915605722
1197620947.0	1197627864.0	0.8208231722920033
1197627864.0	1197634781.0	0.6838637391472108
1197634781.0	1197641698.0	0.6237937943628485
1197647429.0	1197653396.0	1.1982176040762267
1197653396.0	1197659363.0	1.0009603130403137
1197659363.0	1197665330.0	0.8226703115342394
1197665330.0	1197671298.0	0.43874693923704877
1197671305.0	1197678493.0	0.9923474787138863
1197678493.0	1197685681.0	0.7052612617156198
1197685681.0	1197692870.0	0.5579455725436518
1197692870.0	1197700058.0	0.6720674550609089
1197700058.0	1197707246.0	0.7767326098947166
1197707246.0	1197714435.0	0.48878285890810047
1197714435.0	1197721623.0	1.1346808475864194
1197721623.0	1197728811.0	0.9946575942177417
1197728811.0	1197736000.0	1.0445994054134433
1197736000.0	1197743188.0	1.1394730670912778
1197743188.0	1197750376.0	0.7814130303174309
1197750376.0	1197757565.0	0.43564244008330155
1197757565.0	1197764753.0	0.6117984233684652
1197764753.0	1197771941.0	0.49077940163851846
1197771941.0	1197779130.0	0.6495673714545721
1197779130.0	1197786318.0	0.6558906929109626
1197786318.0	1197793506.0	1.0386897005530011
1197793506.0	1197800695.0	1.0101987059481812
1197800695.0	1197807883.0	1.2698172170382835
1197807883.0	1197815071.0	0.5761034355493825
1197815071.0	1197822260.0	0.6829305306097502
1197822260.0	1197829448.0	1.2025558215284935
1197829448.0	1197836636.0	0.7520957399771702
1197836636.0	1197843825.0	0.34861686532174196
1197843825.0	1197851013.0	0.5620841712882089
1197851013.0	1197858201.0	0.4524664513331504
1197858201.0	1197865390.0	0.3930903335352609
1197865390.0	1197872578.0	0.5948227367006138
1197872578.0	1197879766.0	0.7772635574642254
1197879766.0	1197886955.0	0.9925302725421495
1197886955.0	1197894143.0	2.7113518780171724
1197894143.0	1197901331.0	3.516809850893922
1197901331.0	1197908520.0	0.4682261607161412
1197908520.0	1197915708.0	0.833657176791744
1197915708.0	1197922896.0	0.3798660479525973
1197922896.0	1197930085.0	0.4963817653015572
