# Supplementary material for: Search for topological defect dark matter with a global network of optical magnetometers
Source: Nat Phys. 2021 Dec 7;17(12):1396–401. doi: 10.1038/s41567-021-01393-y (PMC8654677; doi:10.1038/s41567-021-01393-y)
Supplement: Supplementary file 5 — Noise data from each magnetometer (Extended Data Fig. 1). [file 41567_2021_1393_MOESM5_ESM.zip › hayward01.csv]

start	end	noise
1196217305.0	1196222765.0	0.5391674165702725
1196222765.0	1196228225.0	0.9345504423844821
1196228235.0	1196235348.0	0.7836856491144035
1196235348.0	1196242461.0	0.3737019571847374
1196242461.0	1196249574.0	0.5062611644624694
1196249574.0	1196256687.0	0.4458379015388215
1196256687.0	1196263800.0	0.5888300509311305
1196263800.0	1196270913.0	0.5388451662025247
1196270913.0	1196278026.0	0.8666638071795021
1196278026.0	1196285139.0	0.5709601070189136
1196285139.0	1196292252.0	0.5531524488042661
1196292252.0	1196299365.0	0.6011700616105848
1196299365.0	1196306478.0	0.5599585233787303
1196306478.0	1196313591.0	0.5078529870616284
1196313591.0	1196320704.0	0.4784675646786502
1196320704.0	1196327817.0	0.2705272951166322
1196327817.0	1196334930.0	0.3262124722402514
1196334930.0	1196342043.0	0.2956660285956824
1196342043.0	1196349156.0	0.3246395805846045
1196349156.0	1196356269.0	0.49866050833857123
1196356269.0	1196363382.0	0.7230550445677804
1196363382.0	1196370495.0	0.47601801665258925
1196370495.0	1196377608.0	0.44047845652620576
1196377608.0	1196384721.0	0.409364219104553
1196384721.0	1196391834.0	0.48462995930337077
1196391834.0	1196398947.0	0.5633044657157399
1196398947.0	1196406060.0	0.6549180260099093
1196406060.0	1196413173.0	0.7031085048741156
1196413173.0	1196420286.0	0.4899473375158854
1196420286.0	1196427399.0	0.49801385809356036
1196427399.0	1196434512.0	0.44783298652496767
1196434512.0	1196441625.0	0.2980170403981085
1196441625.0	1196448738.0	0.347665017701181
1196448738.0	1196455851.0	0.3370199383943241
1196455851.0	1196462964.0	0.31417651843991506
1196462964.0	1196470077.0	0.3430590362622945
1196470077.0	1196477190.0	0.2752175477299065
1196477190.0	1196484303.0	0.32106632908047344
1196484303.0	1196491416.0	0.3315742949606007
1196491416.0	1196498529.0	0.43534966883172244
1196498529.0	1196505642.0	0.2744260525559647
1196505642.0	1196512755.0	0.22954519449525648
1196512755.0	1196519868.0	0.3186084525778301
1196519868.0	1196526981.0	0.2492139772546765
1196526981.0	1196534094.0	0.25144573891701355
1196534094.0	1196541207.0	0.3164178532213799
1196541207.0	1196548320.0	0.35057502242615873
1196548320.0	1196555433.0	0.3016018318237462
1196555433.0	1196562546.0	0.28427057249512816
1196562546.0	1196569659.0	0.43302823161764126
1196569659.0	1196576772.0	0.3925495612194329
1196576772.0	1196583885.0	0.299484372482564
1196583885.0	1196590998.0	0.26645999601729337
1196590998.0	1196598111.0	0.2583137563305761
1196598111.0	1196605224.0	0.2706988493198447
1196605224.0	1196612337.0	0.31526864091661044
1196612337.0	1196619451.0	0.6481217263820558
1196619493.0000002	1196626639.0000002	0.47590014459812846
1196626639.0000002	1196633786.0000002	0.41412190471431304
1196633786.0000002	1196640933.0000002	0.3491520388087133
1196640933.0000002	1196648080.0000002	0.36721958020625045
1196648080.0000002	1196655227.0000002	0.46199736564227195
1196655227.0000002	1196662374.0000002	0.32685659208256057
1196662374.0000002	1196669521.0000002	0.43280230254364643
1196669521.0000002	1196676667.0000002	0.2706570476821156
1196676667.0000002	1196683814.0000002	0.25699458956539317
1196683814.0000002	1196690961.0000002	0.22125841679512062
1196690961.0000002	1196698108.0000002	0.2810052119129704
1196698108.0000002	1196705255.0000002	0.3761568344230067
1196705255.0000002	1196712402.0000002	0.3496168093236346
1196712402.0000002	1196719549.0000002	0.2704743417279399
1196719549.0000002	1196726695.0000002	0.26178433090294717
1196726695.0000002	1196733842.0000002	0.24718864922403389
1196733842.0000002	1196740989.0000002	0.29652853818725017
1196740989.0000002	1196748136.0000002	0.270356370949147
1196748136.0000002	1196755283.0000002	0.3023522800395461
1196755283.0000002	1196762430.0000002	0.3809966612465601
1196762430.0000002	1196769577.0000002	0.381598375209636
1196769577.0000002	1196776723.0000002	0.3868872414766294
1196776723.0000002	1196783870.0000002	0.3364773657490823
1196783870.0000002	1196791017.0000002	0.31182967977724696
1196791017.0000002	1196798164.0000002	0.46784271844270703
1196798164.0000002	1196805311.0000002	0.4013849785704255
1196805311.0000002	1196812458.0000002	0.2516719261433096
1196812458.0000002	1196819605.0000002	0.32965465263912475
1196819605.0000002	1196826752.0000002	0.3834093306967946
1196826752.0000002	1196833898.0000002	0.28885393934852266
1196833898.0000002	1196841045.0000002	0.328959105635532
1196841045.0000002	1196848192.0000002	0.3878220934585827
1196848192.0000002	1196855339.0000002	0.38354028776999105
1196855339.0000002	1196862486.0000002	0.33521885538002905
1196862486.0000002	1196869633.0000002	0.39430339471015696
1196869633.0000002	1196876780.0000002	0.3532048624290084
1196876780.0000002	1196883926.0000002	0.45660796621850924
1196883926.0000002	1196891073.0000002	0.35047832052339617
1196891073.0000002	1196898220.0000002	0.27948148470479606
1196898220.0000002	1196905367.0000002	0.35266934107002335
1196905367.0000002	1196912514.0000002	0.31302532350874224
1196912514.0000002	1196919661.0000002	0.37600834389406423
1196919661.0000002	1196926808.0000002	0.2723472710718135
1196926808.0000002	1196933954.0000002	0.2968342829635228
1196933989.0000002	1196940690.0000002	0.31335192169431725
1196940690.0000002	1196947392.0000002	0.3289451553660234
1196947392.0000002	1196954094.0000002	0.28579723746711855
1196954094.0000002	1196960796.0000002	0.3873146843322775
1196960796.0000002	1196967498.0000002	0.5906922150628947
1196967498.0000002	1196974200.0000002	0.3801728060146986
1196974200.0000002	1196980902.0000002	0.2698468413490136
1196980902.0000002	1196987603.0000002	0.3220390594854251
1196987605.0	1196994527.0	0.4584790250022582
1196994527.0	1197001449.0	0.6246875476200311
1197001449.0	1197008371.0	0.5463037219305311
1197008371.0	1197015293.0	0.5259906841413623
1197015293.0	1197022216.0	0.3166821957952833
1197022216.0	1197029138.0	0.32193160442133745
1197029138.0	1197036060.0	0.3848624477504358
1197036060.0	1197042982.0	0.3818288507458192
1197042982.0	1197049904.0	0.4451879920312701
1197049904.0	1197056827.0	0.5029684094044073
1197056827.0	1197063749.0	0.3511136930139324
1197063749.0	1197070671.0	0.33734870453453053
1197070671.0	1197077593.0	0.42645412181678527
1197077593.0	1197084515.0	0.9239229365766167
1197084515.0	1197091438.0	0.5025652488497679
1197091438.0	1197098360.0	0.5431277940292893
1197098360.0	1197105282.0	0.43113239454570923
1197105282.0	1197112204.0	0.6549790912815077
1197112204.0	1197119126.0	0.7312443619892246
1197119126.0	1197126049.0	0.4254451261822133
1197126103.0	1197131656.0	0.5278990454745376
1197131656.0	1197137210.0	0.469641723912767
1197137210.0	1197142763.0	0.37971880757665255
1197142763.0	1197148317.0	6.542803497436074
1197149120.0	1197156262.0	0.6351041989518829
1197156262.0	1197163404.0	0.5705103807042008
1197163404.0	1197170546.0	0.5085999008140609
1197170546.0	1197177688.0	0.4868839981392121
1197177688.0	1197184830.0	0.5680055970772075
1197184830.0	1197191972.0	0.46979046839984656
1197191972.0	1197199114.0	0.3826193489998799
1197199114.0	1197206256.0	0.3717699046974207
1197206256.0	1197213399.0	0.3920964689177531
1197213399.0	1197220541.0	0.3705274382407137
1197220541.0	1197227683.0	0.3963583033677648
1197227683.0	1197234825.0	0.5890069273879542
1197234825.0	1197241967.0	0.46331282346052505
1197241967.0	1197249109.0	0.5158654874064854
1197249109.0	1197256251.0	0.39785470408937534
1197256251.0	1197263393.0	0.4389674747407527
1197263393.0	1197270536.0	0.45132271649052647
1197270536.0	1197277678.0	0.49383296804939397
1197277678.0	1197284820.0	0.42698413469661567
1197284820.0	1197291962.0	0.5145639606842878
1197291962.0	1197299104.0	0.2627851235611473
1197299104.0	1197306246.0	0.37351462556802856
1197306246.0	1197313388.0	0.48855873740399147
1197313388.0	1197320530.0	0.5269410372620884
1197320530.0	1197327672.0	0.4964425210706936
1197327672.0	1197334815.0	0.5534303195266438
1197334815.0	1197341957.0	0.47960262936069903
1197341957.0	1197349099.0	0.4940470585108088
1197349099.0	1197356241.0	0.5922092883066018
1197356241.0	1197363383.0	0.5182570475647464
1197363383.0	1197370525.0	0.5765755016773172
1197370525.0	1197377667.0	0.45731610707073755
1197377667.0	1197384809.0	0.4375197791077096
1197384809.0	1197391952.0	0.3741957922843454
1197391952.0	1197399094.0	0.44849002667683807
1197399094.0	1197406236.0	0.38222170731173366
1197406236.0	1197413378.0	0.3482301647595959
1197413378.0	1197420520.0	0.3768073538235774
1197420520.0	1197427662.0	0.34664260258852736
1197427662.0	1197434804.0	0.3498817857195737
1197434804.0	1197441946.0	0.4657529702960687
1197441946.0	1197449088.0	0.6404510379725452
1197449088.0	1197456231.0	0.7363944036135452
1197456231.0	1197463373.0	0.7021409064108266
1197463373.0	1197470515.0	0.2958924749395886
1197470515.0	1197477657.0	0.36893812855250446
1197477657.0	1197484799.0	0.18358982850024136
1197484799.0	1197491941.0	0.19378630970218913
1197491941.0	1197499083.0	0.17683241016294315
1197499083.0	1197506225.0	0.16972443199082637
1197506225.0	1197513368.0	0.2230365778777883
1197513368.0	1197520510.0	0.1785260085024004
1197520510.0	1197527652.0	0.24109038854831233
1197527652.0	1197534794.0	0.3815306620618162
1197534794.0	1197541936.0	0.2742892985947165
1197541936.0	1197549078.0	0.2154079971763864
1197549078.0	1197556220.0	0.22814594862378285
1197556220.0	1197563362.0	0.20662236862774377
1197563362.0	1197570504.0	0.2546649037528158
1197570504.0	1197577647.0	0.2546125870314542
1197577647.0	1197584789.0	0.3279773178455037
1197584789.0	1197591931.0	0.1989491000256724
1197591931.0	1197599073.0	0.2153145935301027
1197599073.0	1197606215.0	0.16738227040682435
1197606215.0	1197613357.0	0.23447275911919316
1197613357.0	1197620499.0	0.48374581670890693
1197620499.0	1197627641.0	0.36561372482430043
1197627641.0	1197634784.0	0.3810165880706453
1197634784.0	1197641926.0	0.4435049889511079
1197641926.0	1197649068.0	0.3009730652595761
1197649068.0	1197656210.0	0.23479353997585603
1197656210.0	1197663352.0	0.23919902572047644
1197663352.0	1197670494.0	0.25806106020679126
1197670494.0	1197677636.0	0.23572276414745685
1197677636.0	1197684778.0	0.31255058513668127
1197684778.0	1197691920.0	0.3209690742500995
1197691920.0	1197699063.0	0.23966226187604697
1197699063.0	1197706205.0	0.5913257556620818
1197706205.0	1197713347.0	0.36009760774805477
1197713347.0	1197720489.0	0.4453686267609618
1197720489.0	1197727631.0	0.4028476848060042
1197727631.0	1197734773.0	0.41693948213214904
1197734773.0	1197741915.0	0.3496213899662296
1197741915.0	1197749057.0	0.3156602296878683
1197749057.0	1197756200.0	0.4047406842495688
1197756278.0	1197763274.0	0.42670572728170314
1197763274.0	1197770271.0	0.3931348745461333
1197770271.0	1197777267.0	0.3264238676486792
1197777267.0	1197784264.0	0.44737965892553955
1197784264.0	1197791260.0	0.5352136843882375
1197791260.0	1197798257.0	0.5283273007865288
1197798257.0	1197805254.0	0.48489679746729164
1197805254.0	1197812250.0	0.47569050118748113
1197812250.0	1197819247.0	0.45758364885418407
1197819247.0	1197826243.0	0.4432437630126858
1197826243.0	1197833240.0	0.3206858763553874
1197833240.0	1197840237.0	0.3839297086086282
1197849059.0	1197856026.0	0.7480469231144973
1197856026.0	1197862994.0	0.3571168481875913
1197862994.0	1197869961.0	0.3361661150062298
1197869961.0	1197876929.0	0.7178273107195012
1197876929.0	1197883896.0	0.3984084760720898
1197883896.0	1197890864.0	0.4542272810202264
1197890864.0	1197897831.0	0.36514659711940667
1197897831.0	1197904799.0	0.4393968173649
1197904799.0	1197911766.0	0.5304988009637249
1197911766.0	1197918734.0	0.5826720938722921
1197918734.0	1197925701.0	0.4373516563864307
1197925701.0	1197932669.0	0.28139104191516023
1197932669.0	1197939636.0	0.2978643720401568
1197939636.0	1197946604.0	0.2919359411059251
1197946604.0	1197953571.0	0.35009117812337787
1197953571.0	1197960539.0	0.2937905280199035
1197960932.0	1197967032.0	0.45021556266281143
1197967032.0	1197973132.0	0.32508754598110673
1197973132.0	1197979232.0	0.36814318384950656
