# Supplementary material for: Search for topological defect dark matter with a global network of optical magnetometers
Source: Nat Phys. 2021 Dec 7;17(12):1396–401. doi: 10.1038/s41567-021-01393-y (PMC8654677; doi:10.1038/s41567-021-01393-y)
Supplement: Supplementary file 5 — Noise data from each magnetometer (Extended Data Fig. 1). [file 41567_2021_1393_MOESM5_ESM.zip › hefei01.csv]

start	end	noise
1195992009.0000002	1195998868.0000002	0.5617208963643989
1195998868.0000002	1196005728.0000002	0.5530505554697044
1196005728.0000002	1196012588.0000002	0.5846408399009718
1196012588.0000002	1196019448.0000002	0.5099035155488971
1196019448.0000002	1196026308.0000002	0.49987519959337445
1196026308.0000002	1196033168.0000002	0.5102583303760445
1196033373.0	1196039959.0	0.5387560899000667
1196039959.0	1196046546.0	0.7311757777661183
1196046546.0	1196053133.0	0.5852216734761488
1196053133.0	1196059719.0	0.5989516788508072
1196059719.0	1196066306.0	0.6566879968434711
1196066306.0	1196072893.0	0.6387703122553725
1196072893.0	1196079479.0	0.6362978270976546
1196079479.0	1196086066.0	0.7611282784740464
1196086066.0	1196092653.0	0.6887568272199155
1196093371.0	1196098671.0	0.6258177033549623
1196098671.0	1196103971.0	0.5101927208716778
1196103971.0	1196109271.0	0.6554168260290575
1196113814.0	1196118914.0	0.6029756094974114
1196118914.0	1196124014.0	0.6919566797770977
1196124746.0000002	1196130853.0000002	0.6714257791008076
1196130853.0000002	1196136961.0000002	0.5713715381398586
1196136961.0000002	1196143069.0000002	0.5518191262240253
1196143069.0000002	1196149177.0000002	0.5389488413335911
1196149177.0000002	1196155285.0000002	0.6710387941237625
1196155293.0	1196161848.0	0.6209692917049449
1196161848.0	1196168403.0	0.5769473326693222
1196168403.0	1196174958.0	0.43348981975063106
1196174958.0	1196181513.0	0.4653366818449
1196187790.0000002	1196194157.0000002	0.5484060704820177
1196194157.0000002	1196200524.0000002	0.5142904343756503
1196200524.0000002	1196206892.0000002	0.4282483268803046
1196206892.0000002	1196213259.0000002	0.394717460446167
1196213259.0000002	1196219627.0000002	0.4474251001992375
1196219627.0000002	1196225994.0000002	0.48702974496356866
1196225994.0000002	1196232362.0000002	0.5243287795787619
1196232362.0000002	1196238729.0000002	0.43812471790734236
1196239427.0	1196245623.0	1.0918492781392453
1196245623.0	1196251820.0	0.49949009298815994
1196251820.0	1196258017.0	0.4841126099345426
1196258022.0	1196264946.0	0.5992830824618034
1196264946.0	1196271870.0	0.5047687340897681
1196271870.0	1196278794.0	0.5064004939676849
1196278794.0	1196285718.0	0.3887326840782342
1196285718.0	1196292642.0	0.40196474425074535
1196292788.0	1196298028.0	0.42558849348059785
1196298028.0	1196303268.0	0.41262397941878165
1196303268.0	1196308508.0	0.47327853018560273
1196308567.0	1196314067.0	0.5297103503387173
1196314067.0	1196319567.0	0.40342612931379623
1196319567.0	1196325067.0	0.4217819759771639
1196325195.0	1196329300.0	0.3754147253228879
1196329300.0	1196333406.0	0.41029975748354947
1196337882.0000002	1196344355.0000002	0.520568505985369
1196344355.0000002	1196350828.0000002	0.47234554787630056
1196350828.0000002	1196357301.0000002	0.5318016421199265
1196357301.0000002	1196363775.0000002	0.5753098831187935
1196363775.0000002	1196370248.0000002	0.5951991322369592
1196370248.0000002	1196376721.0000002	0.5667285365750341
1196376721.0000002	1196383195.0000002	0.6454270213239581
1196383195.0000002	1196389668.0000002	0.4509475551595952
1196389668.0000002	1196396141.0000002	0.3579223439648073
1196396158.0	1196401978.0	0.4429302295648629
1196401978.0	1196407798.0	0.6386963831183776
1196407798.0	1196413618.0	0.7782914216089778
1196413618.0	1196419438.0	0.6038791439495587
1196419498.0	1196425318.0	0.6319597502591427
1196425318.0	1196431138.0	0.49052673910976935
1196431139.0	1196436598.0	0.4346989940666805
1196436598.0	1196442058.0	0.39359123019655434
1196442058.0	1196447518.0	0.5078443732587585
1196447592.0	1196453787.0	0.3527142453603164
1196453787.0	1196459983.0	0.3517724289334957
1196459983.0	1196466178.0	0.42146052657881705
1196466178.0	1196472374.0	0.5678707844159689
1196472375.0	1196479086.0	0.7489659716364533
1196479086.0	1196485797.0	0.4556776311838475
1196485797.0	1196492508.0	0.5987209169830261
1196492508.0	1196499219.0	0.5048447604281683
1196499219.0	1196505930.0	0.4232474194465966
1196505930.0	1196512641.0	0.4474499368671314
1196512641.0	1196519352.0	0.39238778990739176
1196519382.0	1196524242.0	0.721242133588588
1196524242.0	1196529102.0	0.5500432275893985
1196529102.0	1196533962.0	0.4369700050240536
1196534023.0	1196539843.0	0.4790471872058472
1196539843.0	1196545663.0	0.599627527078381
1196545663.0	1196551483.0	0.5799367349129746
1196551519.0	1196558479.0	0.4875869944721958
1196558479.0	1196565439.0	0.525391006538756
1196565439.0	1196572399.0	0.4621082128287593
1196572930.0	1196580045.0	0.5245745293289183
1196580045.0	1196587160.0	0.45654561392419846
1196587160.0	1196594275.0	0.5747926647388397
1196594275.0	1196601390.0	0.47543754540629257
1196601390.0	1196608505.0	0.4105492742317434
1196608505.0	1196615620.0	0.40009689285108435
1196615620.0	1196622735.0	0.3722782303276563
1196622735.0	1196629850.0	0.516352991372549
1196629850.0	1196636965.0	0.5084391328238026
1196636965.0	1196644080.0	0.4451941117290841
1196644080.0	1196651195.0	0.5460343143650304
1196651195.0	1196658310.0	0.42545223212296396
1196658310.0	1196665425.0	0.4751534871483236
1196665425.0	1196672540.0	0.5678913990418148
1196672540.0	1196679656.0	0.4875871564274885
1196680866.0000002	1196688053.0000002	0.4250513410774322
1196688053.0000002	1196695241.0000002	0.46564779604480655
1196695241.0000002	1196702429.0000002	0.4847447789622202
1196702429.0000002	1196709617.0000002	0.44173617769632867
1196709617.0000002	1196716805.0000002	0.49878411380112475
1196716968.0	1196724123.0	0.4422783187851755
1196724123.0	1196731278.0	0.5109574161313377
1196731278.0	1196738433.0	0.469767295352677
1196738433.0	1196745588.0	0.49248790012818344
1196745662.0000002	1196752801.0000002	0.36054167775005524
1196752801.0000002	1196759941.0000002	0.6191017265784086
1196759941.0000002	1196767081.0000002	0.48159097303976467
1196767081.0000002	1196774221.0000002	0.4905939554087461
1196774221.0000002	1196781361.0000002	0.4718225226853157
1196781361.0000002	1196788501.0000002	0.5657900815971602
1196788501.0000002	1196795641.0000002	0.5716694356574503
1196795641.0000002	1196802781.0000002	0.478128872960428
1196802781.0000002	1196809921.0000002	0.4666070282786101
1196809921.0000002	1196817061.0000002	0.47161495698624323
1196824451.0	1196830171.0	0.5251842742647641
1196830171.0	1196835891.0	0.48676172944175655
1196835891.0	1196841611.0	0.4831340921452188
1196841671.0	1196848098.0	0.49561821893387975
1196848098.0	1196854526.0	0.4722238152938419
1196854526.0	1196860953.0	0.4853148653322847
1196860953.0	1196867381.0	0.39467968731716946
1196867381.0	1196873808.0	0.38228878681890294
1196873808.0	1196880236.0	0.39711514145013016
1196880236.0	1196886663.0	0.4838757704343414
1196886663.0	1196893091.0	0.30629694553819403
1196893115.0	1196899490.0	0.43946266429532915
1196899490.0	1196905865.0	0.5589959877327304
1196905865.0	1196912240.0	0.49914575559375773
1196912240.0	1196918615.0	0.46494717553717874
1196918665.0000002	1196923758.0000002	0.5219686716441699
1196923758.0000002	1196928852.0000002	0.44509387438306336
1196928852.0000002	1196933946.0000002	0.5701287291582421
1196941716.0	1196948174.0	0.40333237798037674
1196948174.0	1196954632.0	0.4089706593638154
1196954632.0	1196961091.0	0.4019589574607788
1196961162.0	1196967542.0	0.4244422331214967
1196967542.0	1196973922.0	0.48007003435457346
1196973922.0	1196980302.0	0.49712833430337683
1196980771.0	1196985535.0	0.5249807230360607
1196985535.0	1196990300.0	0.45396606025020175
1196992091.0	1196996937.0	0.61368449256007
1196996937.0	1197001784.0	0.6508982742651234
1197001784.0	1197006631.0	0.4343573800074154
1197006672.0	1197012720.0	0.45166157288876724
1197012720.0	1197018768.0	0.418604227685315
1197018768.0	1197024816.0	0.5225534505236824
1197024816.0	1197030864.0	0.4619213663386718
1197030864.0	1197036912.0	0.5639212766047919
1197040151.0	1197046591.0	0.435774410147249
1197046591.0	1197053031.0	0.5043677784265
1197053031.0	1197059471.0	0.5360678717963787
1197059471.0	1197065911.0	0.38974603460938184
1197065911.0	1197072351.0	0.4300186868608772
1197072351.0	1197078791.0	0.6555029933018092
1197078791.0	1197085231.0	0.5923368770173382
1197085231.0	1197091671.0	0.48912110450510715
1197091671.0	1197098111.0	0.4995260256733274
1197105936.0	1197112311.0	0.6780483204244035
1197112311.0	1197118686.0	0.5790742124225638
1197118686.0	1197125061.0	0.6201919817168884
1197125061.0	1197131436.0	0.5486049737027028
1197131592.0	1197138692.0	0.5805766096920006
1197138692.0	1197145792.0	0.5341785193249072
1197145792.0	1197152892.0	0.533951980308277
1197155313.0	1197161253.0	0.525616829137055
1197161253.0	1197167193.0	0.5340211491629319
1197167193.0	1197173133.0	0.537411101372032
1197173193.0	1197177573.0	0.5609572578734351
1197177573.0	1197181953.0	0.7354445775145273
1197182372.0	1197188957.0	0.6617691631313185
1197188957.0	1197195542.0	0.6385226369450206
1197195542.0	1197202127.0	0.705865582466939
1197202127.0	1197208712.0	0.6212887146320581
1197208750.0	1197213550.0	0.5006330269280453
1197213550.0	1197218350.0	0.49152554397331627
1197218350.0	1197223150.0	0.4720782828413905
1197223204.0	1197229541.0	0.43518723543324983
1197229541.0	1197235879.0	0.4630930243803993
1197235879.0	1197242216.0	0.47220584102809227
1197242216.0	1197248554.0	0.43262398882518477
1197248554.0	1197254891.0	0.5341016338070425
1197254891.0	1197261229.0	0.48376952540490825
1197261229.0	1197267566.0	0.5085902990435848
1197267566.0	1197273904.0	0.5037785385363763
1197273942.0	1197280502.0	0.6340185391951053
1197280502.0	1197287062.0	0.5317603176055948
1197287062.0	1197293622.0	0.49042404828968583
1197293687.0	1197300587.0	0.5627014600461822
1197300587.0	1197307487.0	0.5009089234727302
1197307654.0	1197314194.0	0.5186529937346771
1197314194.0	1197320734.0	0.49167612111287234
1197320734.0	1197327274.0	0.5884114686908054
1197327274.0	1197333814.0	0.5129174106164783
1197333814.0	1197340354.0	0.5166036388055478
1197340354.0	1197346894.0	0.6163629308570744
1197346894.0	1197353434.0	0.5322979373129453
1197353434.0	1197359974.0	0.6358639754179725
1197360631.0	1197367031.0	0.6725572054976733
1197367031.0	1197373431.0	0.4885577699209323
1197373431.0	1197379831.0	0.5250393356840795
1197382274.0	1197388994.0	0.4473133094324648
1197388994.0	1197395714.0	0.44503847829569476
1197395737.0	1197402222.0	0.5202365923219828
1197402222.0	1197408707.0	0.5327496495591456
1197408707.0	1197415193.0	0.6524635995562222
1197415194.0	1197422076.0	0.5415251384186873
1197422076.0	1197428959.0	0.5898297894606608
1197428959.0	1197435842.0	0.660214577840258
1197435842.0	1197442725.0	0.5445118124638401
1197442725.0	1197449608.0	0.5151789283562132
1197449608.0	1197456491.0	0.49183104197763494
1197456491.0	1197463374.0	0.5768031371175957
1197463374.0	1197470257.0	0.5609302712070539
1197470322.0	1197477029.0	0.6985666966702299
1197477029.0	1197483736.0	0.6450441516160889
1197483736.0	1197490443.0	0.5529795010462922
1197490443.0	1197497150.0	0.5914604193049867
1197497150.0	1197503857.0	0.5318330426311061
1197503857.0	1197510564.0	0.6068676799508054
1197510564.0	1197517272.0	0.597299502673095
1197517272.0	1197523979.0	0.6082633390537433
1197523979.0	1197530686.0	0.6189139251966014
1197530686.0	1197537393.0	0.7109251943323525
1197537393.0	1197544100.0	0.43723225216110645
1197544100.0	1197550807.0	0.536737945983159
1197550807.0	1197557514.0	0.5249230503627784
1197557514.0	1197564222.0	0.6385361755212332
1197564308.0	1197570704.0	0.6721651692121289
1197570704.0	1197577100.0	0.6837122857097527
1197577100.0	1197583496.0	0.6892573484564741
1197583496.0	1197589892.0	0.6446579610359278
1197589892.0	1197596288.0	0.7449034097964192
1197596345.0	1197603075.0	0.2756999774476627
1197603075.0	1197609806.0	0.2865067428256998
1197609806.0	1197616537.0	0.30546557363742405
1197616537.0	1197623268.0	0.24570290302776185
1197623268.0	1197629999.0	0.30097237388758014
1197629999.0	1197636730.0	0.310168185451813
1197636730.0	1197643461.0	0.2128628333527623
1197643461.0	1197650192.0	0.20184065687363792
1197650192.0	1197656923.0	0.29787104170767775
1197656923.0	1197663654.0	0.28958033995519045
1197663654.0	1197670385.0	0.20477930469641753
1197670392.0	1197676137.0	0.15284602421658217
1197676137.0	1197681882.0	0.22355507972277605
1197681882.0	1197687627.0	0.38391710262057754
1197687627.0	1197693372.0	0.21155018044344828
1197693432.0	1197698652.0	0.28021019085620386
1197698652.0	1197703872.0	0.266366125276528
1197703994.0	1197710154.0	0.2843695749587707
1197710154.0	1197716314.0	0.3614740110525097
1197716314.0	1197722474.0	0.3197089225628383
1197722485.0	1197726775.0	0.36065528671177516
1197726775.0	1197731065.0	0.320151385199004
1197733468.0000002	1197739917.0000002	0.24377138605057608
1197739917.0000002	1197746367.0000002	0.3133142877160793
1197746367.0000002	1197752817.0000002	0.25704630891179725
1197752817.0000002	1197759267.0000002	0.13167470734120557
1197759267.0000002	1197765717.0000002	0.17453174166762714
1197765717.0000002	1197772167.0000002	0.2462736515000612
1197772272.0	1197778742.0	0.23206791425370157
1197778742.0	1197785212.0	0.3062626278005255
1197785212.0	1197791682.0	0.3797710489743604
1197791682.0	1197798152.0	0.2541089184411297
1197798152.0	1197804622.0	0.24179695947257399
1197804622.0	1197811092.0	0.29249824766756394
1197815897.0	1197821057.0	0.3264619868311342
1197821057.0	1197826217.0	0.2897977208711941
1197826217.0	1197831378.0	0.163442774019302
1197831433.0	1197836983.0	0.14942972496658782
1197836983.0	1197842533.0	0.2390294018240235
1197842533.0	1197848083.0	0.3099916741790387
1197848083.0	1197853633.0	0.22763868862267525
1197853717.0	1197859492.0	0.1887232148005828
1197859492.0	1197865267.0	0.233387517851185
1197865267.0	1197871042.0	0.36216898164558303
1197871042.0	1197876817.0	0.3603029890919072
1197876862.0	1197883762.0	0.3296031980300542
1197883762.0	1197890662.0	0.36591965819422295
1197897458.0	1197902278.0	0.6305164679917329
1197902278.0	1197907098.0	0.2792663199356838
1197907098.0	1197911918.0	0.2869017751096266
1197911978.0000002	1197918577.0000002	0.26336830103889525
1197918577.0000002	1197925177.0000002	0.20168714578291258
1197926659.0	1197933229.0	0.13114136452877573
1197933229.0	1197939799.0	0.20088650213225925
1197939799.0	1197946369.0	0.26274330414804503
1197946369.0	1197952939.0	0.31621516657167104
1197952939.0	1197959509.0	0.3030998969683865
1197959509.0	1197966079.0	0.2752522392815173
1197966079.0	1197972649.0	0.31764112017827195
1197972649.0	1197979219.0	0.37275640636853874
