# Supplementary material for: Search for topological defect dark matter with a global network of optical magnetometers
Source: Nat Phys. 2021 Dec 7;17(12):1396–401. doi: 10.1038/s41567-021-01393-y (PMC8654677; doi:10.1038/s41567-021-01393-y)
Supplement: Supplementary file 5 — Noise data from each magnetometer (Extended Data Fig. 1). [file 41567_2021_1393_MOESM5_ESM.zip › krakow01.csv]

start	end	noise
1195995476.0	1196002639.0	0.6563519825621615
1196002639.0	1196009803.0	0.5833145610964668
1196009803.0	1196016967.0	0.649580750429248
1196016967.0	1196024131.0	0.5718535416595977
1196024131.0	1196031295.0	0.6080835915183302
1196031295.0	1196038459.0	0.6332913759649836
1196038459.0	1196045623.0	0.7159135024024741
1196045623.0	1196052787.0	0.6968011191388497
1196052787.0	1196059951.0	0.672196996624471
1196059951.0	1196067115.0	0.5822930528542298
1196067115.0	1196074279.0	0.5763701211436592
1196074279.0	1196081443.0	0.7258979195473283
1196081470.0	1196087432.0	0.6754540798267555
1196087432.0	1196093395.0	0.7630228517584866
1196093396.0	1196097616.0	0.632023663405943
1196097616.0	1196101837.0	0.7442469401785964
1196101838.0	1196108200.0	0.6499115118160324
1196108200.0	1196114563.0	0.5287688080733706
1196120540.0	1196127231.0	0.5789011441765377
1196127231.0	1196133923.0	0.5364967184577872
1196133923.0	1196140615.0	0.5394719104148769
1196140615.0	1196147307.0	0.5779173629842086
1196147307.0	1196153999.0	0.6469506620999926
1196153999.0	1196160691.0	0.5673522008506782
1196160691.0	1196167383.0	0.6308532903732904
1196167383.0	1196174075.0	0.6467255998336943
1196174075.0	1196180767.0	0.5804946797932925
1196180767.0	1196187459.0	0.47726741526133837
1196187459.0	1196194151.0	0.4772327970737265
1196194151.0	1196200843.0	0.4573690003804864
1196201323.0	1196207873.0	0.515645083200729
1196207873.0	1196214423.0	0.5141072953228596
1196214423.0	1196220973.0	0.4755362424954556
1196220973.0	1196227523.0	0.5070932423989305
1196227523.0	1196234073.0	0.4944200953766567
1196234073.0	1196240623.0	0.4838968083118527
1196243595.0	1196249618.0	0.18891721394884328
1196249618.0	1196255642.0	0.19159936274813114
1196255642.0	1196261666.0	0.16684765330400841
1196261810.0	1196268975.0	0.18949738240344222
1196268975.0	1196276141.0	0.15596246845937786
1196276141.0	1196283307.0	0.17114955675299062
1196283307.0	1196290472.0	0.17216018321633209
1196290472.0	1196297638.0	0.1661168934273316
1196297638.0	1196304804.0	0.17545898180707994
1196304804.0	1196311969.0	0.1767247857722321
1196311969.0	1196319135.0	0.1763237446472382
1196319135.0	1196326301.0	0.1765577750717449
1196326301.0	1196333466.0	0.16944725359764823
1196333466.0	1196340632.0	0.18487746632735844
1196340632.0	1196347798.0	0.1726129885863842
1196347798.0	1196354963.0	0.18460182894909527
1196354963.0	1196362129.0	0.181015396728531
1196362129.0	1196369295.0	0.1706752243264665
1196369295.0	1196376460.0	0.1821734107623934
1196376460.0	1196383626.0	0.18997690731952369
1196383626.0	1196390792.0	0.16999250667974516
1196390792.0	1196397957.0	0.18091536703662742
1196397957.0	1196405123.0	0.18572451584032504
1196405123.0	1196412289.0	0.19088811166326797
1196412289.0	1196419455.0	0.19569185002830172
1196427367.0	1196433603.0	0.6306132921196226
1196433603.0	1196439839.0	0.538038325077371
1196439839.0	1196446075.0	0.5667813262758943
1196446075.0	1196452311.0	0.5968168854015148
1196452311.0	1196458548.0	0.5480814756060446
1196458549.0	1196465438.0	0.5721607496669997
1196465438.0	1196472327.0	0.5567992714910536
1196472327.0	1196479216.0	0.549630889725723
1196479216.0	1196486105.0	0.5266745318611572
1196486105.0	1196492995.0	0.5228834604193194
1196492995.0	1196499884.0	0.47784349945771887
1196499884.0	1196506773.0	0.5424461379100968
1196506773.0	1196513662.0	0.5626053319472168
1196513662.0	1196520552.0	0.5751999591033433
1196520552.0	1196527441.0	0.5467814707937299
1196527441.0	1196534330.0	0.5205275568476567
1196534330.0	1196541219.0	0.48161550715451834
1196541219.0	1196548109.0	0.5070752441717855
1196548110.0	1196554512.0	0.5470240825868652
1196554512.0	1196560915.0	0.5435983377053212
1196560915.0	1196567317.0	0.5719580585104506
1196567317.0	1196573720.0	0.485582373896969
1196573721.0	1196580269.0	0.5217995670409888
1196580269.0	1196586818.0	0.5522028026109974
1196586818.0	1196593367.0	0.5913974330243503
1196593367.0	1196599916.0	0.5785353135693033
1196599916.0	1196606465.0	0.5964155624673744
1196606465.0	1196613014.0	0.5337485932965651
1196613014.0	1196619563.0	0.4887698507376906
1196619563.0	1196626112.0	0.5617309234854337
1196626113.0	1196632421.0	0.5203731289504002
1196632421.0	1196638729.0	0.49899893846771276
1196638729.0	1196645038.0	0.5537404991081883
1196645038.0	1196651346.0	0.5388133160267907
1196651346.0	1196657655.0	0.5178098209445302
1196657715.0000002	1196663484.0000002	0.5397815717751956
1196663484.0000002	1196669253.0000002	0.5525675227489616
1196669253.0000002	1196675022.0000002	0.4985063679922377
1196675022.0000002	1196680791.0000002	0.5749983693049205
1196680791.0000002	1196686560.0000002	0.5195897337396522
1196692912.0	1196700059.0	0.5820762077668502
1196700059.0	1196707206.0	0.5642112758867404
1196707206.0	1196714353.0	0.5026777451962515
1196714353.0	1196721500.0	0.5678417122306242
1196721500.0	1196728647.0	0.5513408500036486
1196728647.0	1196735794.0	0.5936852570428995
1196735794.0	1196742942.0	0.586186434029007
1196742942.0	1196750089.0	0.5745627811575942
1196750089.0	1196757236.0	0.6071977621703165
1196757236.0	1196764383.0	0.5563573880724827
1196764383.0	1196771530.0	0.6557598877017469
1196771530.0	1196778677.0	0.6335904642996024
1196778677.0	1196785825.0	0.5650633953151208
1196785825.0	1196792972.0	0.5954280220213645
1196792972.0	1196800119.0	0.5975023252586881
1196800119.0	1196807266.0	0.5819597294447764
1196807266.0	1196814413.0	0.5657186698190565
1196814413.0	1196821560.0	0.581794264760174
1196821560.0	1196828707.0	0.5775770507894189
1196828707.0	1196835855.0	0.5224362427616626
1196835855.0	1196843002.0	0.5294067409069302
1196843002.0	1196850149.0	0.5474653192294142
1196850149.0	1196857296.0	0.6033212115088438
1196857296.0	1196864443.0	0.5283125156259448
1196864443.0	1196871590.0	0.6846669228967683
1196871590.0	1196878738.0	0.6333986572176848
1196878738.0	1196885885.0	0.5976581958571175
1196885885.0	1196893032.0	0.532580561543351
1196893032.0	1196900179.0	0.5763023535857428
1196900179.0	1196907326.0	0.544313065473671
1196907326.0	1196914473.0	0.6246759124687288
1196914473.0	1196921620.0	0.5037706992541383
1196921620.0	1196928768.0	0.574428329459756
1196928768.0	1196935915.0	0.6004437558475002
1196935915.0	1196943062.0	0.5551354774383049
1196943062.0	1196950209.0	0.6308283220582831
1196950209.0	1196957356.0	0.6049164851106769
1196957356.0	1196964503.0	0.6546302412706944
1196964503.0	1196971651.0	0.6388048228031685
1196971651.0	1196978798.0	0.7069847071485574
1196978798.0	1196985945.0	0.6276764501480928
1196985945.0	1196993092.0	0.63567922628911
1196993092.0	1197000239.0	0.5945967894987396
1197000239.0	1197007386.0	0.6135230252550982
1197007386.0	1197014533.0	0.679090337199895
1197014533.0	1197021681.0	0.6224790902394849
1197021681.0	1197028828.0	0.6541134850942265
1197028828.0	1197035975.0	0.6887741342632717
1197035975.0	1197043122.0	0.5630973728942362
1197043122.0	1197050269.0	0.64292113197581
1197050269.0	1197057416.0	0.6011475808038552
1197057416.0	1197064564.0	0.6302959215055166
1197064564.0	1197071711.0	0.642979663843067
1197071711.0	1197078858.0	0.6068734338728068
1197078858.0	1197086005.0	0.6539387815233875
1197086005.0	1197093152.0	0.6901985825830512
1197093152.0	1197100299.0	0.6616856091466377
1197100299.0	1197107447.0	0.6131476048006966
1197107487.0	1197114540.0	0.7245706884933173
1197114540.0	1197121593.0	0.8247240949205671
1197121593.0	1197128646.0	0.6978615381453074
1197128646.0	1197135699.0	0.70199896724921
1197135699.0	1197142752.0	0.5632604987563785
1197142752.0	1197149805.0	0.5388804036651216
1197149805.0	1197156858.0	0.577785309824525
1197156858.0	1197163911.0	0.5810697134057249
1197163911.0	1197170964.0	0.5066887953754312
1197170964.0	1197178017.0	0.5436054107046732
1197178017.0	1197185070.0	0.4802630270692261
1197185070.0	1197192123.0	0.5341509092883053
1197192123.0	1197199176.0	0.6219213567213264
1197199176.0	1197206229.0	0.6279784618728578
1197206229.0	1197213282.0	0.5992785707017851
1197213282.0	1197220335.0	0.5847458113522456
1197220335.0	1197227388.0	0.5621078618847264
1197227388.0	1197234441.0	0.6452249751890425
1197234441.0	1197241494.0	0.5933800076369264
1197241494.0	1197248547.0	0.6323526933286869
1197248547.0	1197255600.0	0.6224889598081481
1197255600.0	1197262653.0	0.6876714242850058
1197262653.0	1197269706.0	0.6417716701267285
1197269706.0	1197276759.0	0.6808409221348007
1197276759.0	1197283812.0	0.6167828511563531
1197283812.0	1197290865.0	0.6567563321455148
1197290865.0	1197297918.0	0.7592809316494897
1197297918.0	1197304971.0	0.7984019282553539
1197304971.0	1197312024.0	0.6529910543404664
1197312024.0	1197319077.0	0.6698874352829184
1197319077.0	1197326130.0	0.699837985158899
1197326130.0	1197333183.0	0.6311438860688131
1197333183.0	1197340236.0	0.624523448610878
1197340236.0	1197347289.0	0.5458177213476989
1197347289.0	1197354342.0	0.5794588429708374
1197354342.0	1197361395.0	0.6351456439715404
1197361395.0	1197368448.0	0.7271686539060354
1197368448.0	1197375501.0	0.7309999412733257
1197375502.0	1197380030.0	0.7195909833041004
1197380030.0	1197384558.0	0.5987252631930686
1197384559.0	1197391568.0	0.5770572248027074
1197391568.0	1197398578.0	0.6352129935220523
1197398578.0	1197405588.0	0.5879461269281
1197405588.0	1197412598.0	0.5557495417591504
1197412598.0	1197419608.0	0.6362934771708624
1197419608.0	1197426618.0	0.6324701404998511
1197426618.0	1197433628.0	0.6500764944501886
1197433628.0	1197440637.0	0.6765943982769276
1197440637.0	1197447647.0	0.647588417090065
1197447647.0	1197454657.0	0.6299627033849723
1197454657.0	1197461667.0	0.6384093633162906
1197461667.0	1197468677.0	0.6287451441946994
1197468677.0	1197475687.0	0.6455994845679464
1197475687.0	1197482697.0	0.6699365112373189
1197482697.0	1197489706.0	0.5920850794021134
1197489706.0	1197496716.0	0.6008406246370652
1197496716.0	1197503726.0	0.5921355087785168
1197503726.0	1197510736.0	0.6386412403480668
1197510736.0	1197517746.0	0.6446561517625847
1197517746.0	1197524756.0	0.6203935329865938
1197524756.0	1197531766.0	0.5706945063382578
1197531766.0	1197538775.0	0.6029055486997101
1197538775.0	1197545785.0	0.5772633966474637
1197545785.0	1197552795.0	0.5579127801856621
1197552795.0	1197559805.0	0.5726242389105709
1197559805.0	1197566815.0	0.5580200930474789
1197566815.0	1197573825.0	0.6075062669247736
1197573825.0	1197580835.0	0.5444452147911376
1197580835.0	1197587844.0	0.5539126707050238
1197587844.0	1197594854.0	0.6062738107436138
1197594854.0	1197601864.0	0.563038962056816
1197601864.0	1197608874.0	0.5067807981845731
1197608874.0	1197615884.0	0.5370018451314132
1197615884.0	1197622894.0	0.532136989279433
1197622894.0	1197629904.0	0.5484642291163785
1197636827.0	1197643789.0	0.6493428771099533
1197643789.0	1197650751.0	0.6195668682290308
1197650751.0	1197657714.0	0.5844443190203801
1197657714.0	1197664676.0	0.5527665914057712
1197664676.0	1197671638.0	0.5822478680655911
1197671638.0	1197678601.0	0.5689999259607141
1197678601.0	1197685563.0	0.549399823831787
1197685563.0	1197692525.0	0.5569451372185908
1197692525.0	1197699488.0	0.5543659164798714
1197699488.0	1197706450.0	0.5500419566110991
1197706450.0	1197713412.0	0.5435026026370425
1197713412.0	1197720375.0	0.632104873395786
1197720375.0	1197727337.0	0.5353466651509122
1197727337.0	1197734299.0	0.5007095101797647
1197734299.0	1197741262.0	0.596725256807951
1197741262.0	1197748224.0	0.5360135246173703
1197748224.0	1197755186.0	0.5032937062801224
1197755186.0	1197762149.0	0.5198208486611564
1197762149.0	1197769111.0	0.5425737941757144
1197769111.0	1197776073.0	0.51906648328133
1197776073.0	1197783036.0	0.5420320944115591
1197783036.0	1197789998.0	0.5677079271792043
1197789998.0	1197796961.0	0.6491135942469135
1197796962.0	1197801900.0	0.5900785655470757
1197801900.0	1197806839.0	0.5880693598690991
1197806840.0	1197813989.0	0.5375302974897557
1197813989.0	1197821139.0	0.5410803814148486
1197821139.0	1197828289.0	0.5834618120241686
1197828289.0	1197835439.0	0.5424579579465167
1197835439.0	1197842589.0	0.52914828445871
1197842589.0	1197849739.0	0.5395601172078575
1197849739.0	1197856889.0	0.5659854089144623
1197856889.0	1197864039.0	0.4947924867984582
1197864039.0	1197871189.0	0.5176691167052409
1197871189.0	1197878339.0	0.557558955417285
1197878339.0	1197885489.0	0.5632634695493335
1197889529.0	1197896177.0	0.5515969618986052
1197896177.0	1197902825.0	4.1898456023538255
1197902825.0	1197909474.0	0.5685060088690452
1197909474.0	1197916122.0	0.5804333986219776
1197916122.0	1197922771.0	0.5697597998890507
1197922772.0	1197929827.0	0.5342800271245994
1197929827.0	1197936882.0	0.5682467194042939
1197936882.0	1197943938.0	0.5436488965247309
1197943938.0	1197950993.0	0.5042211629784916
1197950993.0	1197958048.0	0.5620459790823594
1197958048.0	1197965104.0	0.553314218175504
1197965104.0	1197972159.0	0.5225006385685795
1197972159.0	1197979215.0	0.5475473896674052
