# Supplementary material for: Search for topological defect dark matter with a global network of optical magnetometers
Source: Nat Phys. 2021 Dec 7;17(12):1396–401. doi: 10.1038/s41567-021-01393-y (PMC8654677; doi:10.1038/s41567-021-01393-y)
Supplement: Supplementary file 5 — Noise data from each magnetometer (Extended Data Fig. 1). [file 41567_2021_1393_MOESM5_ESM.zip › lewisburg01.csv]

start	end	noise
1195991981.0	1195999161.0	3.9388472322106085
1195999161.0	1196006341.0	3.381592799922386
1196006341.0	1196013521.0	3.764512553372007
1196013521.0	1196020701.0	3.942799871107669
1196020701.0	1196027881.0	4.215750904472762
1196027881.0	1196035061.0	4.750042880700075
1196035061.0	1196042241.0	5.0334821302782595
1196042241.0	1196049421.0	2.911844722496431
1196049421.0	1196056601.0	3.4175457059536383
1196056601.0	1196063781.0	3.737820664519557
1196063781.0	1196070961.0	3.453047410805938
1196070961.0	1196078141.0	3.705052619465762
1196078141.0	1196085321.0	4.319532613302739
1196085321.0	1196092501.0	4.556100255493149
1196092501.0	1196099681.0	4.3956753851082055
1196099681.0	1196106861.0	4.936075836481062
1196106861.0	1196114041.0	4.179587435240675
1196114041.0	1196121221.0	4.034997425101108
1196121221.0	1196128401.0	5.621085002593764
1196128401.0	1196135581.0	4.111875615410083
1196135581.0	1196142761.0	3.5579279170256863
1196143482.0000002	1196150156.0000002	4.566231594686959
1196150156.0000002	1196156831.0000002	3.620128885311614
1196156831.0000002	1196163506.0000002	3.6863291540512058
1196163506.0000002	1196170181.0000002	5.234815230379637
1196170368.0	1196177468.0	8.149799025554328
1196177468.0	1196184569.0	3.7867870178196004
1196184569.0	1196191669.0	3.5746314395684333
1196191669.0	1196198770.0	4.818625249802056
1196198770.0	1196205871.0	4.7765732823980755
1196205871.0	1196212971.0	4.525266258012461
1196212971.0	1196220072.0	5.053828491457782
1196220072.0	1196227173.0	4.934918082421152
1196227173.0	1196234273.0	5.240311865816434
1196234273.0	1196241374.0	4.558011088483295
1196241374.0	1196248474.0	4.447949933045672
1196248474.0	1196255575.0	5.359999903334959
1196255575.0	1196262676.0	4.797521745866791
1196262676.0	1196269776.0	4.352056735852402
1196269776.0	1196276877.0	3.810393537616726
1196276877.0	1196283978.0	3.654526737253465
1196283978.0	1196291078.0	5.088086811987577
1196291078.0	1196298179.0	4.714188020298328
1196298179.0	1196305279.0	4.991969348531613
1196305279.0	1196312380.0	5.285467045290213
1196312380.0	1196319481.0	5.25497222131139
1196319481.0	1196326581.0	6.472214786475553
1196326581.0	1196333682.0	5.126567747709045
1196333682.0	1196340783.0	5.521541755046572
1196340783.0	1196347883.0	6.726910462497796
1196347883.0	1196354984.0	5.35709976054618
1196354984.0	1196362084.0	5.206939146138255
1196362084.0	1196369185.0	5.575522043507274
1196369185.0	1196376286.0	5.289191644804155
1196376286.0	1196383386.0	3.944197288168498
1196383386.0	1196390487.0	3.913054542239242
1196390487.0	1196397588.0	3.7834203736668415
1196399681.0	1196406261.0	0.9898832457328776
1196406261.0	1196412841.0	1.2163542662163362
1196412841.0	1196419421.0	0.9363428601659144
1196419481.0000002	1196426527.0000002	0.9780950058675635
1196426527.0000002	1196433573.0000002	1.3106166232555143
1196433573.0000002	1196440619.0000002	2.222140323489288
1196440619.0000002	1196447666.0000002	1.9661864620982694
1196447666.0000002	1196454712.0000002	1.8377859974849102
1196454712.0000002	1196461758.0000002	1.5420606813324749
1196461758.0000002	1196468804.0000002	6.2740477255135705
1196468804.0000002	1196475851.0000002	2.276146004802415
1196475851.0000002	1196482897.0000002	0.6114979591048492
1196482897.0000002	1196489943.0000002	0.6271903322580943
1196489943.0000002	1196496989.0000002	0.5618752496090039
1196496989.0000002	1196504036.0000002	0.7663637326536706
1196504036.0000002	1196511082.0000002	1.1195925211693314
1196511082.0000002	1196518128.0000002	1.5271534304787284
1196518128.0000002	1196525174.0000002	6.5634452619440955
1196525174.0000002	1196532221.0000002	2.087202763892874
1196533615.0	1196540736.0	41.68520317459447
1196540736.0	1196547857.0	0.9404789215517703
1196547857.0	1196554979.0	0.41543579518355006
1196554979.0	1196562100.0	0.36686003970359343
1196562100.0	1196569221.0	0.3639443652250112
1196569221.0	1196576343.0	0.379795167856352
1196576343.0	1196583464.0	0.7176167015654648
1196583464.0	1196590585.0	0.7719852307374323
1196590585.0	1196597707.0	0.6244347770361631
1196597707.0	1196604828.0	4.452531428617606
1196604828.0	1196611949.0	1.0108207449051263
1196611949.0	1196619071.0	0.7237404902028027
1196619071.0	1196626192.0	0.8085270688186591
1196626192.0	1196633313.0	0.6445530806316502
1196633313.0	1196640435.0	0.6095800710321547
1196640435.0	1196647556.0	0.6243653788690271
1196647556.0	1196654677.0	0.44726006170035987
1196654677.0	1196661799.0	0.469762440388588
1196661799.0	1196668920.0	0.44740375771083657
1196668920.0	1196676042.0	0.4528621036389341
1196676042.0	1196683163.0	0.4290100610226035
1196683163.0	1196690284.0	0.6387293218176726
1196690284.0	1196697406.0	0.6292230552696325
1196697406.0	1196704527.0	0.6970811134185966
1196704527.0	1196711648.0	0.3196368007958115
1196711648.0	1196718770.0	0.7883466884038756
1196718770.0	1196725891.0	0.5805933882100488
1196725891.0	1196733012.0	0.5788406177379383
1196733012.0	1196740134.0	0.6870368176858218
1196740134.0	1196747255.0	0.4842554299960051
1196747255.0	1196754376.0	0.5935626991591169
1196754376.0	1196761498.0	0.6276031241683762
1196761498.0	1196768619.0	0.49295648260808456
1196768619.0	1196775740.0	0.7744936460185355
1196775740.0	1196782862.0	0.48276445966615905
1196782862.0	1196789983.0	0.6811451627286158
1196789983.0	1196797105.0	0.720964844605849
1196797105.0	1196804226.0	0.8043323817109181
1196804226.0	1196811347.0	0.7177445703118261
1196811347.0	1196818469.0	0.6864323589349399
1196818469.0	1196825590.0	0.6673968256338159
1196825590.0	1196832711.0	0.47097992899193314
1196832711.0	1196839833.0	0.7168313916851404
1196839833.0	1196846954.0	0.6730667159838957
1196846954.0	1196854075.0	0.33197487131025
1196854075.0	1196861197.0	0.3654033581712276
1196861197.0	1196868318.0	0.5403033419946555
1196868318.0	1196875439.0	0.4720318589136309
1196875439.0	1196882561.0	0.5405424636983549
1196882561.0	1196889682.0	0.5961698720283302
1196889682.0	1196896803.0	0.4364963676609432
1196896803.0	1196903925.0	0.2310907572481049
1196903925.0	1196911046.0	0.4187385168825531
1196911046.0	1196918167.0	0.4739823937445377
1196918167.0	1196925289.0	0.42739148450261977
1196925289.0	1196932410.0	0.36755357084454493
1196932410.0	1196939532.0	0.42531685668493285
1196939532.0	1196946653.0	0.35871827670430284
1196946653.0	1196953774.0	0.16379066861296585
1196953774.0	1196960896.0	0.3053911603131136
1196960896.0	1196968017.0	0.2994908183476499
1196968017.0	1196975138.0	0.22513150452109845
1196975138.0	1196982260.0	0.2771665882064407
1196982260.0	1196989381.0	0.2928720906683949
1196989381.0	1196996502.0	0.3095379799229766
1196996502.0	1197003624.0	0.2904345663006579
1197003624.0	1197010745.0	0.25445285731714906
1197010745.0	1197017866.0	0.2550216321725993
1197017866.0	1197024988.0	0.18428172521225786
1197024988.0	1197032109.0	0.3417958678320626
1197032109.0	1197039230.0	0.3118754993048739
1197039230.0	1197046352.0	6.462922669393907
1197046352.0	1197053473.0	0.5060272063941261
1197053473.0	1197060595.0	0.6237183654837327
1197063844.0	1197071022.0	2.044061885552901
1197071022.0	1197078200.0	0.6169763885784476
1197078200.0	1197085378.0	0.554704403760103
1197085378.0	1197092556.0	0.5058516731236702
1197092556.0	1197099734.0	0.37846501568813073
1197099734.0	1197106913.0	0.38379382235794696
1197106913.0	1197114091.0	0.3547250696994876
1197114091.0	1197121269.0	6.2665757209487225
1197121269.0	1197128447.0	1.0768728587154852
1197128447.0	1197135625.0	0.9139096338651435
1197135625.0	1197142804.0	3.652985637306111
1197143480.0	1197150616.0	1.3464493308116778
1197150616.0	1197157753.0	0.23037852970169012
1197157753.0	1197164890.0	0.28981464378516303
1197164890.0	1197172027.0	0.2815548149529146
1197172027.0	1197179163.0	0.24507834495433545
1197179163.0	1197186300.0	0.21530099603432826
1197186300.0	1197193437.0	0.21131161140427343
1197193437.0	1197200574.0	0.15685528353025496
1197200574.0	1197207710.0	0.25090775425539946
1197207710.0	1197214847.0	0.23500874459636095
1197214847.0	1197221984.0	0.2961672616395223
1197221984.0	1197229121.0	0.16371177077270938
1197229121.0	1197236257.0	0.15832323541255316
1197236257.0	1197243394.0	0.19007782270351573
1197243394.0	1197250531.0	0.2036873863838208
1197250531.0	1197257668.0	0.23151853994082972
1197257668.0	1197264804.0	0.2513123236201543
1197264804.0	1197271941.0	0.18642869986909338
1197271941.0	1197279078.0	0.0899970915221034
1197279078.0	1197286215.0	0.18441160408129445
1197286215.0	1197293351.0	0.18921851960775954
1197293351.0	1197300488.0	0.20224927903624376
1197300488.0	1197307625.0	0.27131418848601735
1197307625.0	1197314762.0	0.333528943808639
1197314762.0	1197321898.0	0.18132760422540428
1197321898.0	1197329035.0	0.16797875374411378
1197329035.0	1197336172.0	0.13144117679958392
1197336172.0	1197343309.0	0.28960920769371
1197343309.0	1197350445.0	0.15528784461359116
1197350445.0	1197357582.0	0.1716979841926141
1197357582.0	1197364719.0	0.1564659977396769
1197364719.0	1197371856.0	0.1961530410977946
1197371856.0	1197378992.0	0.24393397268166284
1197378992.0	1197386129.0	0.15795060764582214
1197386129.0	1197393266.0	0.13895978357697558
1197393266.0	1197400403.0	0.24350480052432577
1197400403.0	1197407540.0	0.2097167359719616
1197407540.0	1197414676.0	0.263696710876738
1197414676.0	1197421813.0	0.14883910805358705
1197421813.0	1197428950.0	0.12445516098056518
1197428950.0	1197436087.0	0.16801602686988576
1197436087.0	1197443223.0	0.1570397702879315
1197443223.0	1197450360.0	0.07688849522313312
1197450360.0	1197457497.0	0.09106825434158944
1197457497.0	1197464634.0	0.08542847818409924
1197464634.0	1197471770.0	0.131335568157117
1197471770.0	1197478907.0	0.10440853963549863
1197478907.0	1197486044.0	0.10275958200048273
1197486044.0	1197493181.0	0.0886611785129871
1197493181.0	1197500317.0	0.09292863709461549
1197500317.0	1197507454.0	0.10594068132530687
1197507454.0	1197514591.0	0.10611339407204289
1197514591.0	1197521728.0	0.12078364593813838
1197521728.0	1197528864.0	0.1321780201028077
1197528864.0	1197536001.0	0.08847327790290807
1197536001.0	1197543138.0	0.137710179596238
1197543138.0	1197550275.0	0.1324996234649739
1197550275.0	1197557411.0	0.08226605346043706
1197557411.0	1197564548.0	0.14765140454164413
1197564548.0	1197571685.0	0.12155090107934516
1197571685.0	1197578822.0	0.1047366735079161
1197578822.0	1197585958.0	0.15618217791342173
1197585958.0	1197593095.0	0.11736828798233714
1197593095.0	1197600232.0	0.14184166012438063
1197600232.0	1197607369.0	0.09778684422287268
1197607369.0	1197614505.0	0.1200692526860225
1197614505.0	1197621642.0	0.1497791514963241
1197621642.0	1197628779.0	0.08507974991879708
1197628779.0	1197635916.0	0.14614682511487292
1197635916.0	1197643052.0	0.1254679288118595
1197643052.0	1197650189.0	0.11154630613402028
1197650189.0	1197657326.0	0.10324330348332911
1197657326.0	1197664463.0	0.09743592510083815
1197664463.0	1197671600.0	0.36082985832170367
1197682329.0	1197689397.0	0.4354374916411778
1197689397.0	1197696466.0	0.39976554593158536
1197696466.0	1197703534.0	0.3200231534953815
1197703534.0	1197710603.0	0.34541318067642657
1197710603.0	1197717671.0	0.35089435507389155
1197717671.0	1197724740.0	0.3680432431464583
1197724740.0	1197731809.0	0.32330641281913874
1197731809.0	1197738877.0	0.4215231429524825
1197738877.0	1197745946.0	0.24954099201609262
1197745946.0	1197753014.0	0.45053916417122214
1197753014.0	1197760083.0	0.41057489209521164
1197760083.0	1197767151.0	0.33478797735938765
1197767151.0	1197774220.0	0.3650923655220598
1197774220.0	1197781289.0	0.311119865687649
1197781289.0	1197788357.0	0.35942635028191394
1197788357.0	1197795426.0	0.4408229873047113
1197795426.0	1197802494.0	0.5364583508730729
1197802494.0	1197809563.0	0.46011714369355106
1197809563.0	1197816631.0	0.45631479055746677
1197816631.0	1197823700.0	0.4613695476709634
1197823700.0	1197830769.0	0.41692307014324853
1197830769.0	1197837837.0	0.6743320366774979
1197837837.0	1197844906.0	0.4599133578402734
1197844906.0	1197851974.0	0.43174849222082956
1197851974.0	1197859043.0	0.4151962451043331
1197859043.0	1197866111.0	0.3726042619966128
1197866111.0	1197873180.0	0.4299705373830041
1197873180.0	1197880249.0	0.3789544969364107
1197880249.0	1197887317.0	0.5112130085721277
1197887317.0	1197894386.0	0.2921345930694485
1197894386.0	1197901454.0	0.15474064957744194
1197901454.0	1197908523.0	0.23682358110110138
1197908523.0	1197915591.0	0.2797163174072397
1197915591.0	1197922660.0	0.3315349872271713
1197922660.0	1197929729.0	0.4042111822443778
1197929729.0	1197936797.0	0.38551517805622865
1197936797.0	1197943866.0	0.38548472915156295
1197943866.0	1197950934.0	0.24922263222381758
1197950934.0	1197958003.0	0.2777725774899772
1197958003.0	1197965071.0	0.35770356926515084
1197965071.0	1197972140.0	0.4353585212079799
1197972140.0	1197979209.0	0.35444652680513516
