# Supplementary material for: Search for topological defect dark matter with a global network of optical magnetometers
Source: Nat Phys. 2021 Dec 7;17(12):1396–401. doi: 10.1038/s41567-021-01393-y (PMC8654677; doi:10.1038/s41567-021-01393-y)
Supplement: Supplementary file 5 — Noise data from each magnetometer (Extended Data Fig. 1). [file 41567_2021_1393_MOESM5_ESM.zip › mainz01.csv]

start	end	noise
1196010755.0	1196015312.0	0.6243919174872408
1196015312.0	1196019870.0	0.2588544837256526
1196040305.0	1196045064.0	0.1390317807177461
1196045064.0	1196049823.0	0.32291476850227224
1196073212.0	1196079948.0	0.5354864329110585
1196079948.0	1196086685.0	0.4697323280292535
1196099581.0	1196104767.0	0.45695404616794894
1196104767.0	1196109954.0	0.3560027965294218
1196109954.0	1196115141.0	0.28900107602255437
1196134997.0	1196141073.0	0.4197077986563827
1196141073.0	1196147149.0	0.4048220896777426
1196147149.0	1196153226.0	0.32664294674032623
1196181785.0	1196187509.0	0.2609117548884131
1196187509.0	1196193234.0	0.38490879087916524
1196193234.0	1196198958.0	0.6735754842677101
1196198958.0	1196204683.0	0.7013025287453668
1196204684.0	1196210199.0	0.4132567062557351
1196210199.0	1196215715.0	29.27286151280564
1196271987.0	1196276434.0	1.0917281849382034
1196276434.0	1196280882.0	1.0091748372676173
1196282841.0	1196289774.0	0.5936356852200679
1196289774.0	1196296707.0	0.6289152164726011
1196330843.0	1196335032.0	1.3015785397100366
1196335032.0	1196339222.0	0.9136098186669838
1196359026.0	1196363216.0	1.3256135613406268
1196363216.0	1196367406.0	0.7299101226159289
1196394790.0	1196400790.0	1.5847350235878375
1196400790.0	1196406791.0	1.6997943660708614
1196513080.0000002	1196517298.0000002	0.539210264719282
1196517298.0000002	1196521516.0000002	1.3727561830810573
1196533382.0	1196538676.0	1.919025315631248
1196538676.0	1196543971.0	67.10491845266823
1196673161.0	1196678831.0	0.8301560611855451
1196678831.0	1196684501.0	1.3150957671996026
1196684502.0	1196688799.0	0.6684246897167132
1196688799.0	1196693097.0	0.6018130637584874
1196705777.0	1196712045.0	0.9708258312522409
1196712045.0	1196718313.0	1.1476827714178435
1196730353.0	1196734841.0	1.3238090959863185
1196734841.0	1196739330.0	0.5301518227173658
1196762019.0	1196768529.0	1.1056522680010454
1196768529.0	1196775039.0	0.5862921335130343
1196869777.0	1196874766.0	1.1662964530218471
1196874766.0	1196879755.0	0.455674483391524
1196902263.0	1196906417.0	0.8484275483915911
1196906417.0	1196910571.0	1.216981927414443
1196912730.0	1196918908.0	0.6739645247048462
1196918908.0	1196925087.0	0.8578667996735768
1196932850.0	1196937448.0	0.600115486190798
1196937448.0	1196942046.0	0.507784223621769
1196942047.0	1196948800.0	0.8401867857988059
1196948800.0	1196955554.0	0.6910179018333559
1196955554.0	1196962308.0	1.4052539228957994
1196962309.0	1196966881.0	0.6405215020910862
1196966881.0	1196971453.0	0.43196937028915994
1196971887.0	1196979031.0	0.8212221822024823
1196979031.0	1196986175.0	0.4044383948610916
1196991345.0	1196997850.0	0.3910559955670456
1196997850.0	1197004356.0	0.5378512287602059
1197005318.0	1197010594.0	0.565027599580485
1197010594.0	1197015871.0	0.9134142328914208
1197022795.0	1197027875.0	0.8944331282977354
1197027875.0	1197032955.0	1.2023610849417072
1197111159.0	1197116370.0	1.1012087077793586
1197116370.0	1197121582.0	1.2095702846675593
1197124216.0000002	1197128308.0000002	0.6277256186635285
1197128308.0000002	1197132401.0000002	0.554816216194954
1197180356.0	1197184462.0	0.568712786418481
1197184462.0	1197188569.0	1.1776646770263588
1197192292.0	1197197703.0	0.5720359104293118
1197197703.0	1197203115.0	1.7188788882330466
1197203115.0	1197208527.0	0.6514981051353163
1197208528.0	1197213394.0	1.3199687600867969
1197213394.0	1197218261.0	0.8001757455755447
1197223035.0	1197229226.0	0.7137269116864337
1197229226.0	1197235418.0	1.135837689748836
1197242889.0	1197247815.0	0.7150544429672273
1197247815.0	1197252742.0	0.6902450836392906
1197256307.0	1197262189.0	1.1137110721079821
1197262189.0	1197268071.0	1.1280820331635644
1197275338.0000002	1197280877.0000002	1.3479949381310632
1197280877.0000002	1197286417.0000002	1.1520161286845685
1197379473.0	1197383814.0	1.0512521369673349
1197383814.0	1197388156.0	0.6826117366126215
1197388157.0	1197393104.0	2.209769595409768
1197393104.0	1197398052.0	0.7824037699725149
1197398052.0	1197403000.0	0.4074780282662142
1197409655.0	1197416767.0	0.9602466422479331
1197416767.0	1197423879.0	1.045741958508455
1197423880.0	1197430434.0	0.41948447930016164
1197430434.0	1197436989.0	0.5837819724967699
1197438014.0	1197442384.0	1.1510990864388164
1197442384.0	1197446754.0	0.990384027313353
1197450005.0	1197456497.0	0.6344097270554702
1197456497.0	1197462990.0	0.7329635746281008
1197514419.0	1197518980.0	1.1090679835804318
1197518980.0	1197523542.0	0.658458083144933
1197594719.0	1197598912.0	1.5140461752942507
1197598912.0	1197603106.0	1.402889906150918
1197666812.0	1197672141.0	0.2651396299533896
1197672141.0	1197677470.0	0.40682444750229585
1197677470.0	1197682799.0	0.9366675537859974
1197707338.0	1197714146.0	0.27156529133053975
1197714146.0	1197720954.0	1.255445884543944
1197720954.0	1197727763.0	0.6769025587072915
1197735400.0	1197740950.0	0.5870317196855935
1197740950.0	1197746501.0	1.8846184603983573
1197758368.0	1197763541.0	0.5862813432819578
1197763541.0	1197768715.0	0.8627765240997444
1197768715.0	1197773889.0	0.4199083693192936
1197778922.0	1197785359.0	0.6536835282273882
1197785359.0	1197791796.0	1.2792734305316724
1197809636.0000002	1197815316.0000002	1.462502022227749
1197815316.0000002	1197820996.0000002	0.5768738488126234
1197820998.0	1197825733.0	0.7117623706267341
1197825733.0	1197830469.0	1.1039066177699681
1197836281.0	1197840555.0	0.7022245462937204
1197840555.0	1197844830.0	1.080770128723557
1197849209.0	1197853960.0	1.215075390339363
1197853960.0	1197858711.0	0.8501985349615704
1197860648.0000002	1197865905.0000002	1.0976109535170528
1197865905.0000002	1197871163.0000002	1.3003083413683736
1197900530.0	1197905199.0	0.6712403504448213
1197905199.0	1197909869.0	0.8629719033992062
1197931276.0	1197936522.0	0.8149297211827873
1197936522.0	1197941769.0	1.1314264356624928
1197946755.0	1197950845.0	0.7102885206276088
1197950845.0	1197954935.0	0.9550992268553076
1197958766.0	1197963582.0	1.1835465324667012
1197963582.0	1197968398.0	0.919894429128857
1197968398.0	1197973214.0	1.1947711698864392
