# Supplementary material for: Search for topological defect dark matter with a global network of optical magnetometers
Source: Nat Phys. 2021 Dec 7;17(12):1396–401. doi: 10.1038/s41567-021-01393-y (PMC8654677; doi:10.1038/s41567-021-01393-y)
Supplement: Supplementary file 5 — Noise data from each magnetometer (Extended Data Fig. 1). [file 41567_2021_1393_MOESM5_ESM.zip › readme.md.txt]

## Noise
These data correspond to extended data 1.
  
The names of the files in this folder designate which station the data describe.

Each file is a comma-delimited text file (with headers) with three columns: "start" time, "end" time, and "noise."

The times are in seconds since the GPS epoch (06 Jan 1980 00:00 UTC or 315964800 unix time).

The noise is the standard deviation of the data during the respective time period in pT.

Note that some time periods are omitted due to either bad data or the magnetometer being inactive. 
